# Supplementary material for: Gut microbiota regulates acute myeloid leukaemia via alteration of intestinal barrier function mediated by butyrate
Source: Nat Commun. 2022 May 9;13:2522. doi: 10.1038/s41467-022-30240-8 (PMC9085760; doi:10.1038/s41467-022-30240-8)
Supplement: Supplementary file 4 — Source Data [file 41467_2022_30240_MOESM4_ESM.xlsx]

## Sheet: Figure 1
Figure 1 a								Figure 1 c											Figure 1 d
Estimators	AML-Mean	AML-Sd	con-Mean	con-Sd	Pvalue	Qvalue		Species name	AML-Mean(%)	AML-Sd(%)	con-Mean(%)	con-Sd(%)	Pvalue	Corrected pvalue	Lower ci	Upper ci	Effectsize		ID	Bacteroides	Faecalibacterium	Megamonas	Prevotella	Subdoligranulum	Blautia	Enterococcus	Streptococcus	Lachnoclostridium	Roseburia
sobs	217.84	64.398	251.77	73.814	0.06038	0.1181		g__Bacteroides	21.88	16.79	11.94	9.907	0.03456	0.23	3.229	16.63	9.947		Bacteroides	0	1	0.211962	0.0166131	1	1	1	1	0.00991817	1
shannon	2.9523	0.72794	3.3065	0.45827	0.02718	0.1087		g__Faecalibacterium	7.824	9.945	15.48	9.372	0.0005214	0.01735	-12.16	-2.9	-7.66		Faecalibacterium	0.684454	0	1	1	0.0754161	0.141593	1	1	1	0.00885469
simpson	0.13449	0.10413	0.097238	0.056039	0.0886	0.1181		g__Prevotella	5.093	13.68	10.5	18.33	0.8659	0.9688	-13.65	3.164	-5.408		Megamonas	0.00605606	0.190009	0	0.171189	1	0.0238414	1	1	1	1
								g__Megamonas	9.449	19.09	4.329	10.56	0.6616	0.7917	-2.023	13.34	5.119		Prevotella	0.000386352	0.73959	0.00475524	0	1	1	1	1	0.0298443	1
Figure 1 b								g__Agathobacter	2.213	3.506	8.007	8.604	5.353e-05	0.006677	-9.061	-2.397	-5.794		Subdoligranulum	0.31067	0.00193375	0.551201	0.425528	0	0.317288	1	1	1	1
	Proportion of Variance							g__Subdoligranulum	2.732	5.353	6.135	6.657	0.00212	0.03918	-6.396	-0.4179	-3.402		Blautia	0.0560397	0.00382684	0.000581497	0.104857	0.00933199	0	0.0201243	1	0.713263	0.133954
PC1	0.132							g__Blautia	2.682	3.993	3.051	2.168	0.07248	0.3328	-1.849	1.295	-0.3696		Enterococcus	0.228229	0.0520957	0.471533	0.107094	0.183912	0.00047915	0	1	1	0.317288
PC2	0.1101							g__Enterococcus	3.825	11.03	1.299	2.03	0.7454	0.863	-0.7049	6.867	2.526		Streptococcus	0.402212	0.188685	0.309106	0.387113	0.0723055	0.978222	0.257159	0	1	1
PC3	0.0742							g__Streptococcus	4.022	11.04	0.9992	2.883	0.1157	0.4215	-0.3941	7.744	3.022		Lachnoclostridium	0.000225413	0.782378	0.147435	0.000746109	0.79468	0.0222895	0.0940049	0.96834	0	1
PC4	0.0622							g__Roseburia	1.039	1.699	3.225	3.708	0.0002254	0.01189	-3.734	-0.7013	-2.186		Roseburia	0.991829	0.000196771	0.620629	0.703368	0.0588911	0.0035251	0.00957804	0.216561	0.473759	0
PC5	0.0509							g__Bifidobacterium	1.561	3.039	2.537	5.846	0.02883	0.2004	-3.493	1.099	-0.9757
PC6	0.0466							g__Lachnoclostridium	2.412	2.913	1.676	1.43	0.6187	0.7623	-0.3659	1.946	0.7359		Figure 1 e							Figure 1 f
PC7	0.0403							g__Phascolarctobacterium	2.888	7.349	0.8638	1.099	0.7557	0.8692	-0.07909	5.134	2.024		Species name	group	Mean	LDA_value	Pvalue			The abundance of Faecalibacterium		The number of OTUs
PC8	0.034							g__Parabacteroides	2.935	5.265	0.5318	1.249	0.0002549	0.01189	0.8036	4.648	2.403		c__Gammaproteobacteria.o__JG36_GS_52.f__norank_o__JG36_GS_52		0		-			Favorable-risk	Unfavorable-risk	Favorable-risk	Unfavorable-risk
PC9	0.0313							g__Escherichia-Shigella	2.541	6.47	0.5151	1.758	0.2199	0.5071	-0.005017	4.666	2.026		c__Dadabacteriia.o__Dadabacteriales.f__norank_o__Dadabacteriales.g__norank_f__norank_o__Dadabacteriales		0		-			140	1966	60797	57528
PC10	0.0305							g__Dialister	0.2438	0.607	2.297	3.949	0.0543	0.271	-3.522	-0.8007	-2.053		c__Gammaproteobacteria.o__Steroidobacterales		0.668659		-			3475	22	52087	53956
PC11	0.0271							g__Ruminococcus	0.8148	1.359	1.657	1.543	0.00833	0.09448	-1.566	-0.1555	-0.8418		c__Actinobacteria.o__Frankiales.f__Sporichthyaceae.g__Longivirga		0		-			7856	317	52514	34971
PC12	0.0254							g__Alistipes	1.887	3.035	0.507	0.763	0.1174	0.4232	0.4522	2.689	1.38		c__Holophagae.o__Holophagales.f__Holophagaceae.g__norank_f__Holophagaceae		0		-			21948	4292	54088	42511
PC13	0.023							g__unclassified_f__Lachnospiraceae	1.173	1.676	1.171	0.8272	0.04571	0.2398	-0.6221	0.6987	0.002136		c__Bacteroidia.o__Bacteroidales.f__unclassified_o__Bacteroidales.g__unclassified_o__Bacteroidales		1.89534		-			9303	2847	62032	54822
PC14	0.0212							g__Fusicatenibacter	0.5837	1.025	1.02	1.171	0.004773	0.0664	-1.042	0.1191	-0.4362		c__Armatimonadia.o__Armatimonadales		0		-			15166	5	54105	54014
PC15	0.0194							g__Coprococcus	0.2683	0.3844	1.281	1.653	0.0002061	0.01189	-1.639	-0.4485	-1.012		c__Gammaproteobacteria.o__JG36_GS_52.f__norank_o__JG36_GS_52.g__norank_f__norank_o__JG36_GS_52		0		-			25465	1200	101106	50173
PC16	0.0184							g__norank_f__norank_o__Clostridia_UCG-014	0.05102	0.177	1.492	3.119	0.006497	0.07719	-2.651	-0.5332	-1.441		c__Bacteroidia.o__Bacteroidales.f__Rs_E47_termite_group		0		-			420	8	45058	52516
PC17	0.0176							g__UCG-002	0.976	3.224	0.4541	0.5208	0.6422	0.7737	-0.2846	1.824	0.5218		c__Gammaproteobacteria.o__Enterobacterales.f__Enterobacteriaceae.g__unclassified_f__Enterobacteriaceae		3.04069		-			976	34	53822	53792
PC18	0.0164							g__Eubacterium_eligens_group	0.2755	0.726	1.088	2.977	0.002243	0.03997	-2.049	-0.009291	-0.8128		c__Gammaproteobacteria.o__Enterobacterales.f__Enterobacteriaceae		4.57928		-				226		54891
PC19	0.0152							g__Lachnospira	0.4706	1.023	0.8872	1.428	0.003649	0.05517	-1.05	0.1491	-0.4167		c__Clostridia.o__Oscillospirales.f__Oscillospiraceae.g__Flavonifractor		3.24844		-				5926		36266
PC20	0.0136							g__Ruminococcus_torques_group	0.7148	0.9219	0.5756	0.8168	0.5736	0.7303	-0.2373	0.5927	0.1392		c__Bacteroidia.o__Sphingobacteriales.f__Sphingobacteriaceae.g__Pedobacter		0		-				4787		54597
PC21	0.0129							g__norank_f__Eubacterium_coprostanoligenes_group	0.6169	1.105	0.656	0.9572	0.1216	0.4335	-0.5749	0.4763	-0.03914		c__Gammaproteobacteria.o__OM182_clade.f__norank_o__OM182_clade.g__norank_f__norank_o__OM182_clade		0.599777		-				5783		52264
PC22	0.0119							g__UCG-005	0.5109	1.569	0.6893	1.567	0.05767	0.2849	-0.9622	0.6161	-0.1784		c__Gammaproteobacteria.o__Cardiobacteriales.f__Cardiobacteriaceae.g__Cardiobacterium		1.27072		-				1166		35061
PC23	0.0115							g__Dorea	0.3934	0.4843	0.6809	0.5784	0.00479	0.0664	-0.5547	-0.02387	-0.2874		c__Gammaproteobacteria.o__Alteromonadales.f__Pseudoalteromonadaceae		0.571749		-				1631		41358
PC24	0.0111							g__Lachnospiraceae_NK4A136_group	0.3744	0.7845	0.6857	0.6158	0.0002858	0.01189	-0.6539	0.0455	-0.3113		c__Gammaproteobacteria.o__Burkholderiales.f__Chitinibacteraceae.g__Formivibrio		0		-				708		36150
PC25	0.0102							g__Citrobacter	0.7719	4.241	0.2605	1.136	0.08644	0.3328	-0.6445	2.26	0.5113		c__norank_p__Firmicutes.o__norank_c__norank_p__Firmicutes		1.01108		-				2823		59061
PC26	0.0097							g__Megasphaera	0.01444	0.05049	1.017	2.861	0.6187	0.7623	-2.212	-0.09393	-1.003		c__Clostridia.o__Eubacteriales.f__Eubacteriaceae.g__norank_f__Eubacteriaceae		0		-				566		50581
PC27	0.009							g__Erysipelatoclostridium	1.001	3.403	0.007461	0.01567	0.1179	0.4232	0.09167	2.384	0.9933		c__Alphaproteobacteria.o__Dongiales.f__Dongiaceae.g__Dongia		0		-				71		42220
PC28	0.0086							g__Lactobacillus	0.8703	3.214	0.08038	0.2872	0.7534	0.8692	-0.04073	2.03	0.79		c__Blastocatellia.o__unclassified_c__Blastocatellia.f__unclassified_c__Blastocatellia		0		-				132		33509
PC29	0.0077							g__Anaerostipes	0.3526	0.7387	0.585	1.045	0.02778	0.2004	-0.7104	0.1799	-0.2323		c__Actinobacteria.o__Micrococcales.f__Bogoriellaceae		0		-
PC30	0.0073							g__Eubacterium_hallii_group	0.3716	0.6447	0.5557	0.5454	0.001823	0.03918	-0.4555	0.1238	-0.1841		c__Clostridia.o__Peptostreptococcales_Tissierellales.f__Acidaminobacteraceae		0		-
PC31	0.0073							g__Veillonella	0.5188	1.173	0.3499	0.7909	0.3315	0.5071	-0.2737	0.6745	0.1689		c__ABY1.o__unclassified_c__ABY1.f__unclassified_c__ABY1.g__unclassified_c__ABY1		0		-
PC32	0.0071							g__Klebsiella	0.2149	0.7519	0.6006	1.973	0.3145	0.5071	-1.275	0.2409	-0.3858		c__Bacilli.o__Izemoplasmatales.f__norank_o__Izemoplasmatales.g__norank_f__norank_o__Izemoplasmatales		1.29875		-
PC33	0.0067							g__Parasutterella	0.5477	1.191	0.2593	0.4171	0.4876	0.6576	-0.1115	0.7569	0.2883		c__Clostridia.o__Peptostreptococcales_Tissierellales.f__Peptostreptococcaceae.g__Intestinibacter		3.74719		-
PC34	0.0062							g__Butyricicoccus	0.3386	0.8193	0.456	0.3909	0.001109	0.03074	-0.3757	0.2523	-0.1174		c__Microgenomatia.o__Candidatus_Woykebacteria.f__norank_o__Candidatus_Woykebacteria		0		-
PC35	0.0056							g__Intestinibacter	0.553	2.146	0.2101	0.2616	0.1127	0.4137	-0.1582	1.21	0.3428		c__Clostridia.o__Oscillospirales.f__Ruminococcaceae.g__DTU089		1.85618		-
PC36	0.0055							g__Romboutsia	0.2975	0.5828	0.4483	0.4129	0.005067	0.06834	-0.3875	0.1282	-0.1509		c__Clostridia.o__Peptostreptococcales_Tissierellales.f__Fusibacteraceae		0		-
PC37	0.005							g__Clostridium_innocuum_group	0.7384	2.899	0.004178	0.01352	0.001629	0.03918	0.07051	1.825	0.7343		c__Anaerolineae.o__SBR1031.f__norank_o__SBR1031.g__norank_f__norank_o__SBR1031		0		-
PC38	0.0042							g__Rothia	0.7324	2.842	0.005173	0.008028	0.1486	0.4575	0.01316	1.885	0.7273		c__norank_p__Marinimicrobia_SAR406_clade.o__norank_c__norank_p__Marinimicrobia_SAR406_clade.f__norank_o__norank_c__norank_p__Marinimicrobia_SAR406_clade.g__norank_f__norank_o__norank_c__norank_p__Marinimicrobia_SAR406_clade		1.29191		-
PC39	0.0039							g__CAG-352	0.1948	0.642	0.5263	1.126	0.1257	0.4448	-0.784	0.109	-0.3315		c__Oligoflexia.o__0319_6G20		0		-
PC40	0.0036							g__Christensenellaceae_R-7_group	0.1638	0.35	0.5314	1.074	0.03992	0.2398	-0.7992	-0.005481	-0.3675		c__Microgenomatia.o__Candidatus_Woesebacteria.f__norank_o__Candidatus_Woesebacteria.g__norank_f__norank_o__Candidatus_Woesebacteria		0		-
PC41	0.0032							g__Collinsella	0.3839	0.7054	0.2861	0.548	0.421	0.5904	-0.1958	0.4097	0.09779		c__Blastocatellia.o__Blastocatellales.f__Blastocatellaceae.g__norank_f__Blastocatellaceae		0		-
PC42	0.0028							g__Paraprevotella	0.3788	1.623	0.2899	0.7268	0.4286	0.5925	-0.3967	0.7885	0.08895		c__Bacteroidia.o__Bacteroidales.f__Tannerellaceae.g__Macellibacteroides		0		-
PC43	0.0026							g__Erysipelotrichaceae_UCG-003	0.2853	0.6766	0.349	0.5372	0.03241	0.2216	-0.3818	0.2537	-0.06364		c__Gammaproteobacteria.o__WD260.f__norank_o__WD260		0		-
PC44	0.0022							g__Ruminococcus_gnavus_group	0.3727	1.195	0.1628	0.4402	0.6434	0.7737	-0.1734	0.7158	0.21		c__norank_p__Firmicutes.o__norank_c__norank_p__Firmicutes.f__norank_o__norank_c__norank_p__Firmicutes		1.01108		-
PC45	0.002							g__norank_f__Ruminococcaceae	0.3771	0.7592	0.1537	0.1912	0.6339	0.7712	-0.008551	0.5226	0.2234		c__Alphaproteobacteria.o__Rhizobiales.f__A0839		0		-
PC46	0.0017							g__Monoglobus	0.2926	0.8879	0.2221	0.236	0.001985	0.03918	-0.2009	0.4166	0.07042		c__Campylobacteria.o__Campylobacterales.f__Sulfurimonadaceae.g__Sulfuricurvum		1.03911		-
PC47	0.0011							g__norank_f__norank_o__Clostridia_vadinBB60_group	0.5097	2.782	0.002387	0.005564	0.86	0.9666	0.0002982	1.513	0.5073		c__Negativicutes.o__Veillonellales_Selenomonadales.f__Veillonellaceae.g__Megasphaera		4.00725		-
PC48	0.0011							g__Eubacterium_ventriosum_group	0.2113	0.4876	0.3007	0.3127	0.0003443	0.01321	-0.2779	0.1361	-0.08943		c__Bacteroidia.o__Bacteroidales.f__F082		0		-
PC49	0.0007							g__NK4A214_group	0.2602	0.5072	0.2315	0.3131	0.2153	0.5071	-0.1654	0.2555	0.02875		c__Bacilli.o__Erysipelotrichales.f__Erysipelotrichaceae.g__Breznakia		0.474839		-
PC50	0.0005							g__Clostridium_sensu_stricto_1	0.1464	0.2959	0.3277	0.7025	0.09289	0.3515	-0.48	0.05176	-0.1813		c__Bacteroidia.o__Bacteroidales.f__Paludibacteraceae.g__norank_f__Paludibacteraceae		0		-
PC51	0							g__Eubacterium_ruminantium_group	0.04216	0.1716	0.3971	0.7367	0.001197	0.03145	-0.628	-0.1196	-0.3549		c__Lentisphaeria.o__Oligosphaerales		0		-
PC52	0							g__Haemophilus	0.1084	0.2776	0.3281	1.115	0.07235	0.3328	-0.6706	0.103	-0.2197		c__Elusimicrobia.o__MVP_88		0		-
PC53	0.0001							g__Lachnospiraceae_ND3007_group	0.1206	0.2294	0.2728	0.4174	0.00176	0.03918	-0.3213	-0.002137	-0.1522		c__Thermoleophilia.o__Solirubrobacterales.f__Solirubrobacteraceae.g__Conexibacter		0		-
PC54	0.0005							g__norank_f__Lachnospiraceae	0.2013	0.5127	0.1776	0.1177	0.008535	0.09464	-0.1187	0.2426	0.02374		c__Phycisphaerae.o__Phycisphaerales.f__Phycisphaeraceae.g__SM1A02		0		-
PC55	0.0008							g__Barnesiella	0.241	0.4587	0.1301	0.2372	0.5025	0.6722	-0.06716	0.2966	0.1109		c__Clostridia.o__Oscillospirales.f__Ruminococcaceae.g__norank_f__Ruminococcaceae		3.56848		-
PC56	0.001							g__Actinomyces	0.3466	0.9756	0.006665	0.008282	0.0001132	0.0113	0.06249	0.7079	0.3399		c__Coriobacteriia.o__Coriobacteriales.f__unclassified_o__Coriobacteriales.g__unclassified_o__Coriobacteriales		0.298747		-
PC57	0.0015							g__Lachnospiraceae_UCG-004	0.1448	0.2271	0.2083	0.1951	0.01236	0.122	-0.1638	0.04774	-0.06351		c__Gammaproteobacteria.o__Burkholderiales.f__Comamonadaceae.g__unclassified_f__Comamonadaceae		1.14578		-
PC58	0.0018							g__Bilophila	0.2307	0.3448	0.07819	0.09738	0.3472	0.5126	0.03932	0.2986	0.1525		c__Vicinamibacteria.o__Vicinamibacterales		0		-
PC59	0.002							g__Flavonifractor	0.1749	0.489	0.1225	0.3081	0.2769	0.5071	-0.1405	0.2704	0.05246		c__Alphaproteobacteria.o__Rhizobiales.f__Rhizobiaceae.g__Allorhizobium_Neorhizobium_Pararhizobium_Rhizobium		0.270719		-
PC60	0.0025							g__Catenibacterium	0.2669	1.208	0.0189	0.0811	0.6934	0.8137	-0.02994	0.7996	0.2479		c__Verrucomicrobiae.o__Pedosphaerales.f__Pedosphaeraceae		0		-
PC61	0.003							g__norank_f__norank_o__RF39	0.1218	0.3984	0.1578	0.3932	0.3826	0.5518	-0.244	0.165	-0.03601		c__Desulfuromonadia.o__Geobacterales.f__Geobacteraceae		0		-
PC62	0.0045							g__CAG-56	0.07104	0.1018	0.2035	0.1701	0.0002749	0.01189	-0.2031	-0.06386	-0.1325		c__Gemmatimonadetes.o__Gemmatimonadales.f__Gemmatimonadaceae.g__unclassified_f__Gemmatimonadaceae		0.270719		-
								g__Oscillibacter	0.1869	0.4466	0.08376	0.1275	0.948	1	-0.04068	0.2899	0.1031		c__Bacteroidia.o__Bacteroidales.f__Prevotellaceae.g__unclassified_f__Prevotellaceae		2.53174		-
								g__Tyzzerella	0.02368	0.05378	0.2344	0.481	0.0008458	0.02638	-0.3991	-0.06038	-0.2107		c__Alphaproteobacteria.o__Rhizobiales.f__Rhizobiales_Incertae_Sedis.g__Alsobacter		0		-
								g__Lachnospiraceae_NC2004_group	0.05285	0.08808	0.1836	0.1712	1.171e-05	0.002921	-0.2033	-0.06889	-0.1308		c__Caldisericia		0		-
								g__Desulfovibrio	0.03475	0.1379	0.1943	0.421	0.07022	0.3328	-0.3306	-0.02422	-0.1595		c__Alphaproteobacteria.o__Rhodobacterales		1.83657		-
								g__UBA1819	0.1684	0.4049	0.06038	0.1961	0.07353	0.3328	-0.03081	0.2883	0.108		c__Dehalococcoidia.o__SAR202_clade.f__norank_o__SAR202_clade.g__norank_f__norank_o__SAR202_clade		0.923931		-
								g__Lachnospiraceae_UCG-001	0.07374	0.311	0.1544	0.2539	2.066e-05	0.003436	-0.2087	0.07944	-0.08064		c__Gammaproteobacteria.o__Thiotrichales.f__Thiotrichaceae.g__Thiothrix		0		-
								g__Lachnospiraceae_UCG-010	0.08404	0.2086	0.1383	0.328	0.01543	0.1425	-0.1984	0.07309	-0.05423		c__Anaerolineae.o__Ardenticatenales.f__norank_o__Ardenticatenales.g__norank_f__norank_o__Ardenticatenales		0		-
								g__Adlercreutzia	0.1331	0.4301	0.07341	0.1024	0.1266	0.4448	-0.05806	0.2392	0.05973		c__Gammaproteobacteria.o__Vibrionales.f__Vibrionaceae.g__Vibrio		0.74784		-
								g__Eubacterium_siraeum_group	0.1181	0.4231	0.07709	0.1604	0.2391	0.5071	-0.09023	0.2285	0.04102		c__vadinHA49.o__norank_c__vadinHA49		0		-
								g__Akkermansia	0.1556	0.5178	0.03372	0.09997	0.5009	0.6719	-0.01826	0.3247	0.1218		c__Gammaproteobacteria.o__Oceanospirillales.f__Halomonadaceae		0		-
								g__UCG-003	0.1208	0.3185	0.0572	0.08942	0.3191	0.5071	-0.03617	0.1997	0.06362		c__Bacteroidia.o__Bacteroidales.f__Muribaculaceae.g__norank_f__Muribaculaceae		2.95003		-
								g__norank_f__Muribaculaceae	0.08587	0.2464	0.08913	0.3452	0.8627	0.9674	-0.1628	0.137	-0.003285		c__Gammaproteobacteria.o__Halothiobacillales.f__Halothiobacillaceae.g__Thiovirga		0		-
								g__Hungatella	0.1479	0.4083	0.01711	0.03557	0.677	0.8005	0.01096	0.2874	0.1308		c__Gammaproteobacteria.o__HOC36.f__norank_o__HOC36		0.599777		-
								g__Butyricimonas	0.1375	0.3552	0.02656	0.03948	0.2625	0.5071	0.01771	0.28	0.1109		c__Polyangia.o__unclassified_c__Polyangia		0		-
								g__Coprobacter	0.123	0.5334	0.03611	0.1331	0.8154	0.9248	-0.05147	0.3079	0.08691		c__Actinobacteria.o__Propionibacteriales.f__Propionibacteriaceae.g__Propionibacterium		0.44681		-
								g__unclassified_f__Enterobacteriaceae	0.04823	0.263	0.1098	0.4126	0.07609	0.3328	-0.2434	0.09419	-0.0616		c__Alphaproteobacteria.o__Holosporales		0		-
								g__unclassified_p__Firmicutes	0.02821	0.04335	0.1215	0.1388	0.002899	0.04667	-0.1457	-0.04148	-0.09325		c__MVP_15.o__norank_c__MVP_15		0		-
								g__Lachnospiraceae_FCS020_group	0.03533	0.08422	0.1117	0.1418	4.221e-06	0.002106	-0.1401	-0.02082	-0.07639		c__Gammaproteobacteria.o__Oceanospirillales.f__Saccharospirillaceae.g__Oceanobacter		0		-
								g__Weissella	0.12	0.4659	0.02547	0.1197	0.07638	0.3328	-0.02946	0.2973	0.09458		c__Polyangia.o__Polyangiales.f__Sandaracinaceae.g__norank_f__Sandaracinaceae		0		-
								g__Sutterella	0.1039	0.303	0.0379	0.05693	0.3137	0.5071	-0.02617	0.1897	0.06599		c__Gammaproteobacteria.o__PLTA13		0		-
								g__Lactococcus	0.1275	0.6229	0.002387	0.009286	0.2285	0.5071	-0.0004557	0.3823	0.1251		c__Omnitrophia.o__Omnitrophales		0		-
								g__norank_f__UCG-010	0.07259	0.3805	0.05451	0.1602	0.1747	0.4636	-0.09263	0.1827	0.01808		c__Bacteroidia.o__Bacteroidales.f__Bacteroidales_RF16_group		0		-
								g__Prevotellaceae_NK3B31_group	0.00154	0.004926	0.1238	0.6627	0.7843	0.897	-0.3682	0.001926	-0.1223		c__Bacteroidia.o__Bacteroidales.f__Marinifilaceae		3.32148		-
								g__TM7x	0.1164	0.51	0.008058	0.0123	0.1014	0.3747	0.006151	0.3051	0.1083		c__Gammaproteobacteria.o__unclassified_c__Gammaproteobacteria.f__unclassified_c__Gammaproteobacteria		0		-
								g__Peptostreptococcus	0.1182	0.5864	0.001492	0.002182	0.07687	0.3328	0.001861	0.3465	0.1167		c__Armatimonadia.o__Armatimonadales.f__Armatimonadaceae		0		-
								g__Odoribacter	0.07778	0.1405	0.038	0.07139	0.4765	0.6461	-0.01412	0.09879	0.03978		c__Alphaproteobacteria.o__Sphingomonadales.f__Sphingomonadaceae.g__Sphingobium		0.270719		-
								g__Fournierella	0.09675	0.4001	0.01512	0.05415	0.879	0.9813	-0.01747	0.2445	0.08165		c__Alphaproteobacteria.o__Rhizobiales.f__Beijerinckiaceae		0.44681		-
								g__Alloprevotella	0.03562	0.1804	0.0759	0.3263	0.9902	1	-0.185	0.07971	-0.04027		c__Bacteroidia.o__Bacteroidales.f__Williamwhitmaniaceae.g__Williamwhitmania		0		-
								g__unclassified_f__Ruminococcaceae	0.05198	0.07779	0.05939	0.05725	0.2086	0.5071	-0.04159	0.03039	-0.007406		c__Bacteroidia.o__Bacteroidales.f__F082.g__norank_f__F082		0		-
								g__Eubacterium_xylanophilum_group	0.07499	0.2911	0.02935	0.07473	0.01484	0.1397	-0.03636	0.1578	0.04564		c__Gammaproteobacteria.o__Chromatiales.f__Chromatiaceae.g__Candidatus_Thiobios		0.44681		-
								g__unclassified_c__Clostridia	0.02022	0.04262	0.08127	0.2511	0.008753	0.09495	-0.1643	0.003703	-0.06107		c__Bacteroidia.o__Bacteroidales.f__Marinilabiliaceae		0		-
								g__Abiotrophia	0.09367	0.356	0.0006963	0.001696	0.02247	0.1891	0.012	0.2335	0.09298		c__Leptospirae.o__Leptospirales.f__Leptospiraceae.g__RBG_16_49_21		0		-
								g__Eisenbergiella	0.07518	0.2846	0.019	0.07253	0.8959	0.9934	-0.02492	0.1726	0.05619		c__Actinobacteria.o__Euzebyales		0.298747		-
								g__unclassified_f__Oscillospiraceae	0.03957	0.1179	0.05252	0.1177	0.4563	0.6222	-0.07193	0.04772	-0.01295		c__Acidobacteriae.o__Elev_16S_1166.f__norank_o__Elev_16S_1166.g__norank_f__norank_o__Elev_16S_1166		0		-
								g__norank_f__Saccharimonadaceae	0.08818	0.4053	0.002785	0.003991	0.0002527	0.01189	0.006913	0.2363	0.0854		c__Bacilli.o__unclassified_c__Bacilli.f__unclassified_c__Bacilli.g__unclassified_c__Bacilli		2.16798		-
								g__unclassified_o__Oscillospirales	0.03947	0.09365	0.04994	0.04895	0.006068	0.07719	-0.04404	0.03086	-0.01047		c__Polyangia.o__Polyangiales.f__Polyangiaceae.g__Pajaroellobacter		0		-
								g__Granulicatella	0.0852	0.3077	0.003482	0.004226	0.003828	0.05619	0.01387	0.2052	0.08172		c__Bacilli.o__Paenibacillales		0.270719		-
								g__Colidextribacter	0.02676	0.04087	0.06187	0.1109	0.2298	0.5071	-0.07944	0.0005437	-0.03511		c__Anaerolineae.o__RBG_13_54_9.f__norank_o__RBG_13_54_9.g__norank_f__norank_o__RBG_13_54_9		0		-
								g__Eggerthella	0.05401	0.1394	0.03193	0.145	0.04068	0.2398	-0.0517	0.09608	0.02207		c__Gammaproteobacteria.o__Pseudomonadales.f__Pseudomonadaceae		1.27072		-
								g__Holdemanella	0.04553	0.1459	0.03661	0.09727	0.7169	0.8338	-0.04855	0.07233	0.008932		c__Clostridia.o__Peptostreptococcales_Tissierellales.f__Anaerovoracaceae		2.76278		-
								g__norank_f__Oscillospiraceae	0.03697	0.07245	0.04287	0.04988	0.05882	0.2877	-0.03389	0.02935	-0.005913		c__Alphaproteobacteria.o__Rhizobiales.f__Ancalomicrobiaceae.g__Ancalomicrobium		0		-
								g__Solobacterium	0.0723	0.3171	0.001393	0.004345	0.001908	0.03918	0.001858	0.2098	0.07091		c__Campylobacteria.o__Campylobacterales.f__Sulfurospirillaceae		0		-
								g__UCG-004	0.07259	0.4014	0	0	0.08669	0.3328	0	0.2175	0.07257		c__Parcubacteria.o__Candidatus_Staskawiczbacteria.f__norank_o__Candidatus_Staskawiczbacteria		0		-
								g__norank_f__Prevotellaceae	0.005295	0.02948	0.0564	0.3089	0.9813	1	-0.1692	0.01588	-0.05111		c__Alphaproteobacteria.o__Rhizobiales.f__Beijerinckiaceae.g__Qingshengfania		0		-
								g__Prevotellaceae_Ga6A1_group	0.02301	0.1281	0.03531	0.1934	0.9813	1	-0.1059	0.06901	-0.0123		c__Bacteroidia.o__Bacteroidales.f__Prevotellaceae.g__Alloprevotella		2.88024		-
								g__Turicibacter	0.01569	0.04394	0.038	0.07688	0.02521	0.1906	-0.0551	0.007212	-0.02231		c__Desulfovibrionia.o__Desulfovibrionales.f__Desulfovibrionaceae.g__unclassified_f__Desulfovibrionaceae		0.872779		-
								g__Family_XIII_AD3011_group	0.03446	0.07156	0.01631	0.03042	0.9941	1	-0.006031	0.04971	0.01815		c__Thermoanaerobaculia.o__Thermoanaerobaculales.f__Thermoanaerobaculaceae.g__TPD_58		0		-
								g__Allisonella	0.005102	0.01466	0.04287	0.07633	0.002083	0.03918	-0.07142	-0.01336	-0.03777		c__Alphaproteobacteria.o__unclassified_c__Alphaproteobacteria.f__unclassified_c__Alphaproteobacteria		0		-
								g__Atopobium	0.04611	0.1258	0.0009948	0.00181	0.07181	0.3328	0.007948	0.09414	0.04512		c__ABY1.o__unclassified_c__ABY1		0		-
								g__unclassified_o__Veillonellales-Selenomonadales	0.0005776	0.001952	0.04417	0.09043	0.007085	0.08222	-0.07651	-0.01463	-0.04359		c__Verrucomicrobiae.o__Verrucomicrobiales		3.1792		-
								g__Anaerotruncus	0.03697	0.1034	0.006366	0.01978	0.09972	0.3714	0.003071	0.07254	0.0306		c__Actinobacteria.o__Micrococcales.f__Micrococcaceae		3.85124		-
								g__GCA-900066575	0.01097	0.02436	0.02795	0.03436	0.001005	0.02951	-0.03128	-0.002552	-0.01698		c__WWE3		0.270719		-
								g__Negativibacillus	0.01742	0.03748	0.02099	0.03796	0.8946	0.9934	-0.0221	0.01499	-0.003564		c__Campylobacteria.o__Campylobacterales.f__norank_o__Campylobacterales.g__norank_f__norank_o__Campylobacterales		0		-
								g__Cloacibacillus	0.03629	0.1993	0.0006963	0.002899	1	1	-0.00121	0.1082	0.03559		c__Bacilli.o__Thermoactinomycetales		0		-
								g__unclassified_k__norank_d__Bacteria	0.01213	0.01581	0.02467	0.039	0.1482	0.4575	-0.02933	0.0008955	-0.01254		c__Anaerolineae.o__norank_c__Anaerolineae.f__norank_o__norank_c__Anaerolineae.g__norank_f__norank_o__norank_c__Anaerolineae		0		-
								g__Paludicola	0.03254	0.1534	0.004178	0.008279	0.8397	0.9502	-0.003235	0.1057	0.02836		c__Gammaproteobacteria.o__Cellvibrionales.f__Porticoccaceae		0.74784		-
								g__unclassified_f__Prevotellaceae	0.0007701	0.004288	0.03402	0.1847	0.3052	0.5071	-0.1014	0.00154	-0.03326		c__Polyangia.o__unclassified_c__Polyangia.f__unclassified_c__Polyangia.g__unclassified_c__Polyangia		0		-
								g__norank_f__norank_o__Chloroplast	0.03081	0.1172	0.00388	0.005324	0.1808	0.4723	0.0006643	0.07113	0.02693		c__Polyangia.o__Nannocystales.f__Nannocystaceae.g__Nannocystis		0		-
								g__unclassified_f__Veillonellaceae	0.0009627	0.004836	0.03124	0.1425	0.01892	0.1686	-0.08664	-0.0002922	-0.03027		c__Anaerolineae.o__C10_SB1A.f__norank_o__C10_SB1A		0		-
								g__unclassified_c__Negativicutes	0.02224	0.04359	0.006665	0.01706	0.3859	0.5549	0.000847	0.03317	0.01557		c__Bacteroidia.o__Flavobacteriales.f__Flavobacteriaceae.g__Croceibacter		1.14385		-
								g__Oribacterium	0.0258	0.04831	0.002188	0.003225	0.02817	0.2004	0.008799	0.04086	0.02361		c__Clostridia.o__Peptostreptococcales_Tissierellales.f__norank_o__Peptostreptococcales_Tissierellales.g__Fenollaria		1.46105		-
								g__Sarcina	0.02772	0.1544	0.000199	0.00109	1	1	-0.0003979	0.08319	0.02753		c__Desulfovibrionia.o__Desulfovibrionales		3.43673		-
								g__Butyrivibrio	0.006642	0.03698	0.02079	0.1139	0.9813	1	-0.06237	0.01993	-0.01415		c__Blastocatellia.o__Elev_16S_573.f__norank_o__Elev_16S_573.g__norank_f__norank_o__Elev_16S_573		0		-
								g__norank_f__Coriobacteriales_Incertae_Sedis	0.007027	0.01785	0.0197	0.04115	0.1362	0.4575	-0.02947	0.001527	-0.01267		c__Alphaproteobacteria.o__Rhodospirillales.f__Magnetospirillaceae		0		-
								g__Family_XIII_UCG-001	0.005006	0.009969	0.02149	0.03399	0.001916	0.03918	-0.03063	-0.00534	-0.01648		c__bacteriap25.o__norank_c__bacteriap25		0		-
								g__unclassified_o__Lactobacillales	0.005969	0.01822	0.02009	0.06647	0.298	0.5071	-0.04161	0.006176	-0.01412		c__Clostridia.o__Clostridiales.f__Clostridiaceae.g__Clostridium_sensu_stricto_1		3.51544		-
								g__Fusobacterium	0.01983	0.08014	0.00577	0.01453	0.2312	0.5071	-0.005432	0.04516	0.01406		c__Clostridia.o__Lachnospirales.f__Lachnospiraceae.g__Bacteroides_pectinophilus_group		1.11166		-
								g__Howardella	0.01925	0.08223	0.005969	0.02378	0.2794	0.5071	-0.009532	0.04893	0.01328		c__Gammaproteobacteria.o__Burkholderiales.f__Comamonadaceae.g__Comamonas		0		-
								g__unclassified_f__Streptococcaceae	0.00876	0.02505	0.01482	0.04953	0.6963	0.8137	-0.02819	0.01072	-0.006059		c__Verrucomicrobiae.o__Opitutales.f__Puniceicoccaceae.g__norank_f__Puniceicoccaceae		0		-
								g__Burkholderia-Caballeronia-Paraburkholderia	0.02291	0.1081	0	0	0.01247	0.122	0.001251	0.06296	0.02291		c__Alphaproteobacteria.o__Rhizobiales.f__Devosiaceae.g__Devosia		0		-
								g__Enhydrobacter	9.627e-05	0.000536	0.02188	0.1199	0.9813	1	-0.08725	0.0002888	-0.02179		c__Gammaproteobacteria.o__Gammaproteobacteria_Incertae_Sedis.f__unclassified_o__Gammaproteobacteria_Incertae_Sedis		0.571749		-
								g__Merdibacter	0.02147	0.1075	9.948e-05	0.0005449	0.5636	0.7249	-0.0001989	0.0622	0.02137		c__Alphaproteobacteria.o__Rhizobiales.f__Beijerinckiaceae.g__Bosea		0		-
								g__norank_f__norank_o__Gastranaerophilales	0.01367	0.07501	0.007063	0.03334	0.667	0.7945	-0.01881	0.03963	0.006609		c__Gammaproteobacteria.o__Burkholderiales.f__MWH_UniP1_aquatic_group.g__norank_f__MWH_UniP1_aquatic_group		0.44681		-
								g__Intestinimonas	0.01608	0.05634	0.004377	0.01164	0.5833	0.7359	-0.00499	0.0355	0.0117		c__Bdellovibrionia.o__Bacteriovoracales		0		-
								g__UCG-009	0.01319	0.03876	0.007262	0.01459	0.756	0.8692	-0.005703	0.02063	0.005925		c__OM190		0		-
								g__Lachnoanaerobaculum	0.01771	0.05498	0.0007958	0.001342	0.02664	0.1955	0.003533	0.03983	0.01692		c__Gammaproteobacteria.o__Xanthomonadales		0.74784		-
								g__unclassified_c__Bacilli	0.002599	0.00864	0.01472	0.05125	0.6282	0.7664	-0.03437	0.002772	-0.01212		c__OM190.o__norank_c__OM190.f__norank_o__norank_c__OM190.g__norank_f__norank_o__norank_c__OM190		0		-
								g__Gemella	0.0154	0.03028	0.001492	0.003483	0.00349	0.05442	0.005144	0.02566	0.01391		c__Bacilli.o__Staphylococcales.f__Staphylococcaceae.g__Macrococcus		0.474839		-
								g__norank_f__norank_o__Bacteroidales	0	0	0.01602	0.08772	0.3252	0.5071	-0.04805	0	-0.01602		c__AD3.o__norank_c__AD3		0		-
								g__unclassified_o__Bacteroidales	0.008086	0.02126	0.007859	0.01867	0.3162	0.5071	-0.009553	0.009842	0.0002279		c__Bacteroidia.o__Bacteroidales.f__Prolixibacteraceae.g__BSV13		0		-
								g__Lachnospiraceae_UCG-003	0.004139	0.02305	0.01094	0.05393	0.3052	0.5071	-0.0319	0.01053	-0.006802		c__Bacteroidia.o__Bacteroidales.f__Marinilabiliaceae.g__Cytophaga_xylanolytica_group		0		-
								g__norank_f__norank_o__Rhodospirillales	0.005776	0.02843	0.008455	0.03743	0.6671	0.7945	-0.02059	0.01409	-0.002678		c__Anaerolineae.o__Caldilineales		0.270719		-
								g__norank_f__Christensenellaceae	0.009242	0.02823	0.004775	0.01033	0.4954	0.6663	-0.004756	0.01609	0.004465		c__Gammaproteobacteria.o__Pseudomonadales.f__Moraxellaceae.g__Acinetobacter		1.63245		-
								g__Olsenella	0.013	0.05488	0.0004974	0.001584	0.002476	0.0426	0.001239	0.0332	0.0125		c__Bacteroidia.o__Sphingobacteriales		0.44681		-
								g__Eubacterium	0.01271	0.04912	0.0006963	0.002899	0.4182	0.5895	-0.0008985	0.03032	0.01201		c__Bacilli.o__Bacillales		1.08363		-
								g__Senegalimassilia	0.008375	0.03965	0.004277	0.01021	0.09299	0.3515	-0.005914	0.02073	0.004097		c__Gammaproteobacteria.o__Xanthomonadales.f__Xanthomonadaceae.g__Silanimonas		0.44681		-
								g__Eubacterium_nodatum_group	0.01097	0.03927	0.001492	0.003302	0.5183	0.6878	-0.0009208	0.0246	0.009483		c__Anaerolineae.o__SBR1031.f__norank_o__SBR1031		0		-
								g__Slackia	0.01059	0.0557	0.001592	0.008718	0.338	0.5071	-0.00362	0.0311	0.008998		c__Myxococcia.o__Myxococcales.f__Myxococcaceae		0		-
								g__Johnsonella	0.01155	0.04032	0.0005969	0.001214	0.232	0.5071	0.001316	0.02617	0.01095		c__Gammaproteobacteria.o__Alteromonadales.f__Pseudoalteromonadaceae.g__Pseudoalteromonas		0.571749		-
								g__Psychrobacter	0.01184	0.06538	0	0	0.1678	0.4575	0	0.03543	0.01184		c__Acidimicrobiia.o__Microtrichales.f__Microtrichaceae.g__IMCC26207		0		-
								g__Oligella	0.01184	0.06483	0	0	0.1678	0.4575	0	0.04659	0.01184		c__Gammaproteobacteria.o__Cellvibrionales.f__Porticoccaceae.g__SAR92_clade		0.74784		-
								g__Oxalobacter	0.008183	0.02741	0.003581	0.007157	0.1824	0.4739	-0.003144	0.01526	0.004601		c__Vampirivibrionia		2.12198		-
								g__Microcystis_PCC-7914	0.01097	0.01936	0.0003979	0.001296	0.01792	0.1626	0.004515	0.0178	0.01058		c__Bacteroidia.o__Sphingobacteriales.f__Lentimicrobiaceae.g__norank_f__Lentimicrobiaceae		0		-
								g__Frisingicoccus	0.008471	0.04662	0.002586	0.01211	0.9866	1	-0.006372	0.02531	0.005884		c__Gammaproteobacteria.o__eub62A3		0		-
								g__unclassified_f__Peptostreptococcaceae	0.001637	0.003682	0.008953	0.01309	0.0002796	0.01189	-0.01219	-0.003235	-0.007316		c__Alphaproteobacteria.o__Rhizobiales.f__Xanthobacteraceae.g__Bradyrhizobium		0.668659		-
								g__norank_f__norank_o__Saccharimonadales	0.008279	0.01844	0.00199	0.004456	0.07244	0.3328	0.0007795	0.01293	0.006289		c__Acidobacteriae.o__unclassified_c__Acidobacteriae		0		-
								g__Sellimonas	0.008471	0.03418	0.001592	0.007628	0.03424	0.23	-0.001357	0.0233	0.006881		c__Lentisphaeria.o__Victivallales.f__norank_o__Victivallales		0		-
								g__Gordonibacter	0.009338	0.02533	0.0006963	0.001868	0.009745	0.1035	0.00179	0.01884	0.008641		c__Actinobacteria.o__Propionibacteriales.f__Propionibacteriaceae.g__unclassified_f__Propionibacteriaceae		0		-
								g__DTU089	0.007413	0.03318	0.002487	0.008034	0.7856	0.897	-0.00353	0.01907	0.004925		c__Polyangia.o__Polyangiales.f__Phaselicystidaceae		0		-
								g__Acidaminococcus	0	0	0.00955	0.03532	0.03868	0.2398	-0.02368	-9.946e-05	-0.009551		c__Bacteroidia.o__Chitinophagales.f__Saprospiraceae.g__unclassified_f__Saprospiraceae		0		-
								g__Holdemania	0.004717	0.01334	0.004675	0.008245	0.4212	0.5904	-0.005128	0.006453	4.138e-05		c__Gammaproteobacteria.o__Thiomicrospirales.f__Thioglobaceae.g__SUP05_cluster		1.61314		-
								g__Leptotrichia	0.008375	0.04284	0.0009948	0.004456	0.4426	0.6052	-0.001701	0.02329	0.007379		c__Cyanobacteriia.o__Cyanobacteriales.f__Coleofasciculaceae.g__Symplocastrum_CPER_KK1		0.44681		-
								g__hgcI_clade	0.008183	0.01275	9.948e-05	0.0005449	0.002776	0.04617	0.003851	0.0128	0.008083		c__AD3.o__norank_c__AD3.f__norank_o__norank_c__AD3		0		-
								g__Phocea	0.006161	0.0176	0.00189	0.003878	0.2034	0.5071	-0.0004494	0.01208	0.004271		c__Leptospirae.o__Leptospirales.f__Leptospiraceae		0		-
								g__Faecalitalea	0.003947	0.01157	0.004079	0.01442	0.6031	0.7505	-0.007012	0.006566	-0.0001316		c__Alphaproteobacteria.o__Sphingomonadales.f__Sphingomonadaceae.g__Erythrobacter		1.3499		-
								g__Defluviitaleaceae_UCG-011	0.004813	0.01599	0.002586	0.004619	0.3544	0.5186	-0.002702	0.009444	0.002227		c__Gammaproteobacteria.o__Nitrosococcales.f__Methylophagaceae		0		-
								g__Candidatus_Soleaferrea	0.004621	0.00965	0.002686	0.005393	0.8419	0.9505	-0.001669	0.005966	0.001935		c__Gammaproteobacteria.o__Thiotrichales		0.298747		-
								g__SUP05_cluster	0.004236	0.01307	0.002885	0.005108	0.1613	0.4575	-0.003082	0.006379	0.00135		c__Polyangia.o__mle1_27.f__norank_o__mle1_27		0		-
								g__Corynebacterium	0.005102	0.01269	0.001592	0.006006	0.02892	0.2004	-0.001097	0.008459	0.003511		c__Cyanobacteriia.o__Cyanobacteriales.f__Coleofasciculaceae		0.668659		-
								g__Peptococcus	0.00231	0.009301	0.004377	0.01551	0.3116	0.5071	-0.009373	0.003652	-0.002067		c__Saccharimonadia.o__Saccharimonadales.f__Saccharimonadaceae.g__Candidatus_Saccharimonas		1.11582		-
								g__Stomatobaculum	0.006546	0.02081	9.948e-05	0.0005449	0.04614	0.2398	0.0005712	0.01482	0.006445		c__JG30_KF_CM66.o__norank_c__JG30_KF_CM66.f__norank_o__norank_c__JG30_KF_CM66.g__norank_f__norank_o__norank_c__JG30_KF_CM66		0		-
								g__Aggregatibacter	0.004332	0.01932	0.002188	0.009435	0.5066	0.6742	-0.003709	0.01096	0.002143		c__Alphaproteobacteria.o__SAR11_clade.f__Clade_IV.g__norank_f__Clade_IV		0.696687		-
								g__Lachnospiraceae_UCG-008	0.001925	0.003818	0.004476	0.005692	0.01108	0.1152	-0.005035	-0.0001153	-0.002551		c__Coriobacteriia.o__Coriobacteriales.f__Atopobiaceae.g__Coriobacteriaceae_UCG_002		0.270719		-
								g__norank_f__norank_o__norank_c__norank_p__SAR324_cladeMarine_group_B	0.003369	0.008675	0.002686	0.005393	0.3421	0.5071	-0.00275	0.00437	0.000683		c__Saccharimonadia.o__Saccharimonadales.f__Saccharimonadaceae.g__unclassified_f__Saccharimonadaceae		1.71005		-
								g__Sulfitobacter	0.003466	0.01043	0.002586	0.004552	0.2747	0.5071	-0.002615	0.005205	0.0008792		c__Blastocatellia.o__Elev_16S_573		0		-
								g__Parvimonas	0.005006	0.02005	0.0009948	0.001972	0.8109	0.9217	-0.000613	0.01201	0.00401		c__Lineage_IIc.o__norank_c__Lineage_IIc.f__norank_o__norank_c__Lineage_IIc.g__norank_f__norank_o__norank_c__Lineage_IIc		0		-
								g__Raoultibacter	0.005295	0.01955	0.0006963	0.002026	0.3064	0.5071	-5.448e-05	0.0124	0.004597		c__Actinobacteria.o__Bifidobacteriales.f__Bifidobacteriaceae.g__Scardovia		1.20014		-
								g__Oscillospira	0.004525	0.01649	0.001393	0.003737	0.5604	0.7249	-0.001249	0.01008	0.003132		c__Clostridia.o__Peptostreptococcales_Tissierellales.f__norank_o__Peptostreptococcales_Tissierellales.g__W5053		0.270719		-
								g__Eubacterium_brachy_group	0.002214	0.007389	0.003681	0.008356	0.3205	0.5071	-0.005606	0.002628	-0.001466		c__Gammaproteobacteria.o__Burkholderiales.f__Comamonadaceae.g__Hydrogenophaga		1.08363		-
								g__norank_f__Desulfovibrionaceae	0.005006	0.01167	0.0004974	0.002724	0.01453	0.1395	0.0007542	0.00905	0.004509		c__Subgroup_22.o__norank_c__Subgroup_22.f__norank_o__norank_c__Subgroup_22.g__norank_f__norank_o__norank_c__Subgroup_22		0		-
								g__unclassified_f__Saccharimonadaceae	0.005295	0.02677	9.948e-05	0.0005449	0.1723	0.46	-9.946e-05	0.0154	0.005195		c__Actinobacteria.o__Micrococcales.f__Bogoriellaceae.g__Georgenia		0		-
								g__Mogibacterium	0.00491	0.01061	0.0003979	0.001032	0.05088	0.2591	0.001136	0.008462	0.004512		c__Anaerolineae.o__Anaerolineales.f__Anaerolineaceae.g__Flexilinea		0.668659		-
								g__Aeromonas	0.004813	0.02038	0.0003979	0.001705	0.08343	0.3328	-0.0001156	0.0124	0.004415		c__Bacilli.o__Erysipelotrichales.f__Erysipelatoclostridiaceae.g__Candidatus_Stoquefichus		0		-
								g__Acinetobacter	0.004428	0.02085	0.0006963	0.001504	0.9502	1	-0.000523	0.01164	0.003733		c__Verrucomicrobiae.o__Chthoniobacterales.f__Chthoniobacteraceae.g__LD29		0.270719		-
								g__norank_f__Flavobacteriaceae	0.004043	0.01463	0.0008953	0.002237	0.6281	0.7664	-0.0005134	0.008845	0.003148		c__Bacilli.o__Acholeplasmatales.f__Acholeplasmataceae.g__Anaeroplasma		0		-
								g__Anaerofilum	0.003466	0.008479	0.001393	0.004127	0.4795	0.6485	-0.0008601	0.005526	0.002073		c__V2072_189E03.o__norank_c__V2072_189E03.f__norank_o__norank_c__V2072_189E03		0		-
								g__CL500-29_marine_group	0.004621	0.008039	0	0	0.0003993	0.01423	0.002022	0.007413	0.004621		c__Kiritimatiellae.o__WCHB1_41.f__norank_o__WCHB1_41.g__norank_f__norank_o__WCHB1_41		0.571749		-
								g__Synergistes	0.0003851	0.001678	0.004178	0.02177	0.6275	0.7664	-0.01214	0.0006739	-0.003794		c__Alphaproteobacteria.o__Rhizobiales.f__Beijerinckiaceae.g__Methylobacterium_Methylorubrum		0		-
								g__Coprobacillus	0.003369	0.01535	0.001094	0.003956	0.4344	0.5988	-0.001791	0.009068	0.002275		c__Gammaproteobacteria.o__Burkholderiales.f__Burkholderiaceae.g__Polynucleobacter		0.270719		-
								g__Leucobacter	0.004332	0.02412	9.948e-05	0.0005449	1	1	-0.0002984	0.013	0.004233		c__Bacilli.o__Acholeplasmatales		0		-
								g__Fenollaria	0.002984	0.01111	0.001094	0.001996	0.4255	0.5907	-0.001001	0.006528	0.00189		c__Elusimicrobia.o__MVP_88.f__norank_o__MVP_88.g__norank_f__norank_o__MVP_88		0		-
								g__norank_f__norank_o__SAR86_clade	0.002118	0.007478	0.00189	0.003878	0.2083	0.5071	-0.002493	0.00371	0.0002278		c__Clostridia.o__Christensenellales.f__Christensenellaceae.g__norank_f__Christensenellaceae		1.98253		-
								g__norank_f__UCG-011	0.002503	0.01339	0.001393	0.003976	0.3792	0.5484	-0.002593	0.006916	0.001111		c__Alphaproteobacteria.o__Parvibaculales.f__Parvibaculaceae		0.775869		-
								g__Campylobacter	0.003466	0.0113	0.0002984	0.0009106	0.02569	0.1913	0.0004749	0.007788	0.003167		c__Acidobacteriae.o__unclassified_c__Acidobacteriae.f__unclassified_c__Acidobacteriae.g__unclassified_c__Acidobacteriae		0		-
								g__Leuconostoc	0.002984	0.009182	0.0005969	0.002271	0.4241	0.5907	-0.0002375	0.005962	0.002387		c__Alphaproteobacteria.o__Rhizobiales.f__Amb_16S_1323		0		-
								g__Ralstonia	0.003562	0.01819	0	0	0.0454	0.2398	9.625e-05	0.01021	0.003563		c__Bacteroidia.o__Flavobacteriales		2.16281		-
								g__Erythrobacter	0.00231	0.005854	0.001094	0.001996	0.8935	0.9934	-0.0008151	0.003546	0.001216		c__Leptospirae.o__Leptospirales		0		-
								g__Selenomonas	0.003177	0.0166	0.000199	0.00109	0.338	0.5071	-0.0003979	0.009145	0.002978		c__Kryptonia		0		-
								g__Paracoccus	0.0004813	0.002193	0.002885	0.0158	0.6168	0.7623	-0.008558	0.001059	-0.002403		c__Coriobacteriia.o__Coriobacteriales.f__Coriobacteriales_Incertae_Sedis.g__Raoultibacter		1.71005		-
								g__Catenibacillus	0.002214	0.009806	0.001094	0.003277	0.6958	0.8137	-0.001595	0.005478	0.00112		c__KD4_96		0		-
								g__Prevotellaceae_UCG-001	0.003081	0.01552	0.000199	0.0007571	0.4097	0.5792	-0.0002149	0.00866	0.002881		c__Bacteroidia.o__Chitinophagales.f__Chitinophagaceae.g__Sediminibacterium		0		-
								g__norank_f__Butyricicoccaceae	9.627e-05	0.000536	0.003183	0.01251	0.5253	0.6953	-0.00826	9.626e-05	-0.003087		c__Gracilibacteria.o__Candidatus_Peregrinibacteria.f__norank_o__Candidatus_Peregrinibacteria.g__norank_f__norank_o__Candidatus_Peregrinibacteria		0.270719		-
								g__Cyanobium_PCC-6307	0.003177	0.008578	9.948e-05	0.0005449	0.02442	0.1904	0.0006707	0.006354	0.003077		c__norank_p__NB1_j.o__norank_c__norank_p__NB1_j.f__norank_o__norank_c__norank_p__NB1_j.g__norank_f__norank_o__norank_c__norank_p__NB1_j		0		-
								g__Shuttleworthia	0.003273	0.01659	0	0	0.0454	0.2398	9.625e-05	0.009338	0.003273		c__Gammaproteobacteria.o__Burkholderiales.f__Rhodocyclaceae.g__Thauera		0.298747		-
								g__Papillibacter	0.002503	0.007786	0.0006963	0.002026	0.6738	0.8005	-0.0005198	0.004686	0.001807		c__Bacteroidia.o__Flavobacteriales.f__Cryomorphaceae.g__norank_f__Cryomorphaceae		0.270719		-
								g__Hydrogenoanaerobacterium	0.002695	0.009788	0.0004974	0.002228	0.4023	0.5736	-0.0006067	0.006228	0.002198		c__Coriobacteriia.o__Coriobacteriales.f__Eggerthellaceae.g__Adlercreutzia		3.11051		-
								g__unclassified_f__Erysipelatoclostridiaceae	9.627e-05	0.000536	0.003084	0.01253	0.03818	0.2398	-0.008061	-0.0002984	-0.002988		c__Clostridia.o__Oscillospirales.f__Oscillospiraceae		4.37049		-
								g__norank_f__Peptococcaceae	0.001155	0.00324	0.00199	0.005669	0.6903	0.8125	-0.003424	0.001229	-0.0008343		c__Bacilli.o__unclassified_c__Bacilli		2.16798		-
								g__Pyramidobacter	0.00231	0.008976	0.0006963	0.002309	0.9666	1	-0.0007252	0.005285	0.001614		c__Clostridia.o__Peptostreptococcales_Tissierellales.f__norank_o__Peptostreptococcales_Tissierellales.g__Anaerococcus		0.599777		-
								g__norank_f__norank_o__norank_c__norank_p__Marinimicrobia_SAR406_clade	0.002022	0.005191	0.0008953	0.002096	0.9057	1	-0.0006351	0.00336	0.001127		c__Bacteroidia.o__Bacteroidales.f__Rikenellaceae.g__Alistipes		4.26192		-
								g__Peptoniphilus	0.001251	0.003249	0.001592	0.003109	0.3912	0.5609	-0.001816	0.001197	-0.0003402		c__Gemmatimonadetes.o__Gemmatimonadales.f__Gemmatimonadaceae		0.571749		-
								g__Christensenella	0.001733	0.007541	0.001094	0.002983	0.9119	1	-0.001704	0.004033	0.0006384		c__Bacteroidia.o__Bacteroidales.f__Barnesiellaceae.g__norank_f__Barnesiellaceae		0.775869		-
								g__Croceibacter	0.001348	0.004863	0.001393	0.003654	0.1977	0.5071	-0.002138	0.002295	-4.493e-05		c__Clostridia.o__Peptostreptococcales_Tissierellales.f__Fusibacteraceae.g__Fusibacter		0		-
								g__Sva0996_marine_group	0.001637	0.004416	0.001094	0.002878	0.7713	0.8848	-0.001403	0.002577	0.0005423		c__Gammaproteobacteria.o__Pseudomonadales.f__Moraxellaceae.g__Psychrobacter		2.05959		-
								g__norank_f__NS9_marine_group	0.001829	0.004792	0.0006963	0.001868	0.3526	0.5175	-0.0004204	0.003067	0.001133		c__Fusobacteriia		2.52599		-
								g__UCG-007	0.00154	0.005603	0.0008953	0.002732	1	1	-0.001194	0.003366	0.0006448		c__Oligoflexia		0		-
								g__Neisseria	0.002118	0.007439	0.0002984	0.0009106	0.6204	0.7625	-0.0002053	0.004811	0.00182		c__Desulfovibrionia.o__Desulfovibrionales.f__Desulfovibrionaceae		3.43673		-
								g__Herbaspirillum	0.00231	0.01124	9.948e-05	0.0005449	0.177	0.4651	-9.947e-05	0.00645	0.002211		c__Anaerolineae.o__RBG_13_54_9.f__norank_o__RBG_13_54_9		0		-
								g__Capnocytophaga	0.002407	0.01234	0	0	0.1678	0.4575	0	0.007028	0.002407		c__MVP_15		0		-
								g__Rhodococcus	0.002407	0.01032	0	0	0.04545	0.2398	9.625e-05	0.006257	0.002407		c__Bacteroidia.o__Flavobacteriales.f__Cryomorphaceae		0.44681		-
								g__Asteroleplasma	0.0004813	0.00268	0.00189	0.01035	0.9813	1	-0.006116	0.001444	-0.001409		c__Gammaproteobacteria.o__Vibrionales.f__Vibrionaceae.g__Photobacterium		0.270719		-
								g__Brevundimonas	0.0004813	0.001903	0.00189	0.0082	0.4023	0.5736	-0.004775	0.0007701	-0.001409		c__Alphaproteobacteria.o__Rhizobiales.f__Pleomorphomonadaceae.g__Pleomorphomonas		0		-
								g__Proteus	0.001251	0.003912	0.001094	0.002413	0.5308	0.7007	-0.001296	0.001894	0.0001574		c__Bacteroidia.o__Sphingobacteriales.f__GWF2_29_10		0		-
								g__Hydrogenophaga	0.001251	0.00306	0.001094	0.002283	0.7931	0.9036	-0.00121	0.001525	0.0001573		c__Clostridia.o__Christensenellales.f__Christensenellaceae		3.73108		-
								g__Catabacter	0.001925	0.005691	0.0003979	0.001296	0.2565	0.5071	-0.0001219	0.00393	0.001527		c__Vampirivibrionia.o__Gastranaerophilales		2.12198		-
								g__norank_f__norank_o__Coriobacteriales	0	0	0.002288	0.006773	0.03868	0.2398	-0.005074	-9.947e-05	-0.002288		c__Bacteroidia.o__Flavobacteriales.f__Flavobacteriaceae.g__Polaribacter		0.923931		-
								g__Rikenellaceae_RC9_gut_group	0.002118	0.007903	0	0	0.08669	0.3328	0	0.005294	0.002118		c__Anaerolineae.o__Anaerolineales.f__Anaerolineaceae.g__Longilinea		0		-
								g__Sulfuricurvum	0.0009627	0.003213	0.001094	0.002144	0.2223	0.5071	-0.001412	0.001418	-0.0001316		c__Bacilli.o__Bacillales.f__Bacillaceae.g__Anoxybacillus		0.872779		-
								g__Pseudomonas	0.001925	0.005946	9.948e-05	0.0005449	0.04898	0.252	0.0001861	0.004328	0.001826		c__Actinobacteria.o__Propionibacteriales.f__Propionibacteriaceae.g__Cutibacterium		0.668659		-
								g__Cardiobacterium	0.001925	0.008247	9.948e-05	0.0005449	0.3131	0.5071	-0.0001027	0.005102	0.001826		c__Gammaproteobacteria.o__Ga0077536		0		-
								g__Dolosicoccus	0.002022	0.01072	0	0	0.1678	0.4575	0	0.005969	0.002022		c__Gemmatimonadetes.o__Gemmatimonadales.f__Gemmatimonadaceae.g__Gemmatimonas		0		-
								g__norank_f__norank_o__Izemoplasmatales	0	0	0.00199	0.00935	0.1538	0.4575	-0.005371	0	-0.001989		c__Moduliflexia.o__Moduliflexales.f__Moduliflexaceae.g__unclassified_f__Moduliflexaceae		0		-
								g__Novosphingobium	0.001251	0.003156	0.0006963	0.001504	0.9419	1	-0.0005165	0.00191	0.0005553		c__Negativicutes.o__Veillonellales_Selenomonadales.f__Selenomonadaceae.g__Mitsuokella		0		-
								g__unclassified_f__Comamonadaceae	0.001444	0.004281	0.0004974	0.001933	0.1646	0.4575	-0.0005103	0.002962	0.0009467		c__Gammaproteobacteria.o__Xanthomonadales.f__Rhodanobacteraceae		0		-
								g__Anaerofustis	0.001251	0.00286	0.0005969	0.001644	0.3486	0.5132	-0.0004236	0.001925	0.0006546		c__Gammaproteobacteria.o__eub62A3.f__norank_o__eub62A3.g__norank_f__norank_o__eub62A3		0		-
								g__Staphylococcus	0.001733	0.004133	9.948e-05	0.0005449	0.02518	0.1906	0.0003787	0.003174	0.001634		c__Bacteroidia.o__Flavobacteriales.f__Weeksellaceae.g__Cloacibacterium		0.668659		-
								g__Pseudochrobactrum	0.001829	0.009645	0	0	0.1678	0.4575	0	0.005295	0.001829		c__Verrucomicrobiae.o__Verrucomicrobiales.f__Akkermansiaceae		3.17813		-
								g__Pediococcus	0	0	0.001791	0.008205	0.07658	0.3328	-0.004973	0	-0.00179		c__OM190.o__norank_c__OM190		0		-
								g__unclassified_f__Eggerthellaceae	0.0003851	0.001491	0.001393	0.003206	0.04497	0.2398	-0.002487	8.025e-05	-0.001007		c__Fusobacteriia.o__Fusobacteriales.f__Leptotrichiaceae.g__Hypnocyclicus		0		-
								g__OM60NOR5_clade	0.001444	0.004281	0.0002984	0.001635	0.1724	0.46	-0.0002984	0.002889	0.001146		c__Bacteroidia.o__Bacteroidales.f__Paludibacteraceae.g__Paludibacter		0		-
								g__Scardovia	0.00154	0.004679	0.000199	0.0007571	0.2156	0.5071	8.348e-05	0.003266	0.001341		c__Gammaproteobacteria.o__HOC36.f__norank_o__HOC36.g__norank_f__norank_o__HOC36		0.599777		-
								g__Dielma	0.001733	0.008573	0	0	0.08666	0.3328	0	0.005006	0.001733		c__Oligoflexia.o__Silvanigrellales		0		-
								g__Dolichospermum_NIES41	0.001733	0.00492	0	0	0.02387	0.1891	0.0001925	0.003562	0.001733		c__Moduliflexia.o__Moduliflexales		0		-
								g__Candidatus_Saccharimonas	0.001348	0.004138	0.0002984	0.0009106	0.4238	0.5907	-0.0001123	0.002785	0.001049		c__Alphaproteobacteria.o__Rhodospirillales.f__norank_o__Rhodospirillales		1.92714		-
								g__Polaribacter	0.0008664	0.00246	0.0006963	0.002309	1	1	-0.001094	0.001248	0.00017		c__Gracilibacteria.o__Candidatus_Peregrinibacteria.f__norank_o__Candidatus_Peregrinibacteria		0.270719		-
								g__norank_f__norank_o__Oscillospirales	0.001059	0.002381	0.0004974	0.001376	0.3425	0.5071	-0.0003274	0.001534	0.0005615		c__Chloroflexia.o__Chloroflexales.f__Roseiflexaceae.g__norank_f__Roseiflexaceae		0		-
								g__norank_f__67-14	0.00154	0.00352	0	0	0.006441	0.07719	0.0003851	0.002792	0.00154		c__Bacilli.o__Erysipelotrichales.f__Erysipelatoclostridiaceae.g__Asteroleplasma		1.27647		-
								g__F0332	0.001251	0.003156	0.000199	0.0007571	0.1301	0.4541	8.343e-05	0.002214	0.001053		c__Clostridia.o__Oscillospirales.f__UCG_011		1.38466		-
								g__NS2b_marine_group	0.0005776	0.001952	0.0007958	0.001909	0.3084	0.5071	-0.0012	0.0007542	-0.0002182		c__Subgroup_22.o__norank_c__Subgroup_22.f__norank_o__norank_c__Subgroup_22		0		-
								g__Sphingomonas	0.0007701	0.00288	0.0005969	0.002271	1	1	-0.001101	0.001421	0.0001731		c__Coriobacteriia.o__Coriobacteriales.f__Eggerthellaceae.g__Senegalimassilia		1.90921		-
								g__Microbacterium	0.001251	0.004736	9.948e-05	0.0005449	0.3131	0.5071	-0.0001027	0.003077	0.001152		c__Clostridia.o__Clostridiales.f__Clostridiaceae		3.5157		-
								g__unclassified_o__Saccharimonadales	0.001251	0.004343	9.948e-05	0.0005449	0.0518	0.2611	8.985e-05	0.002888	0.001152		c__Clostridia.o__Clostridia_vadinBB60_group.f__norank_o__Clostridia_vadinBB60_group.g__norank_f__norank_o__Clostridia_vadinBB60_group		3.69355		-
								g__Cupriavidus	0.001348	0.006439	0	0	0.08666	0.3328	0	0.003754	0.001348		c__Alphaproteobacteria.o__Rhizobiales.f__Xanthobacteraceae.g__Pseudolabrys		0		-
								g__Pseudopropionibacterium	0.001348	0.004066	0	0	0.02384	0.1891	0.0001925	0.002984	0.001348		c__Gammaproteobacteria.o__Enterobacterales.f__Enterobacteriaceae.g__Citrobacter		3.87887		-
								g__Lautropia	0.001348	0.005385	0	0	0.0238	0.1891	0.0001925	0.003465	0.001348		c__Gammaproteobacteria.o__Burkholderiales.f__Nitrosomonadaceae.g__DSSD61		0.270719		-
								g__V9D2013_group	0.001348	0.007504	0	0	0.3416	0.5071	0	0.004043	0.001348		c__Blastocatellia.o__Elev_16S_573.f__norank_o__Elev_16S_573		0		-
								g__Fretibacterium	0.001348	0.007504	0	0	0.3416	0.5071	0	0.004043	0.001348		c__Actinobacteria.o__Micromonosporales.f__Micromonosporaceae.g__unclassified_f__Micromonosporaceae		0		-
								g__Bacteroides_pectinophilus_group	0	0	0.001293	0.007083	0.3252	0.5071	-0.00388	0	-0.001293		c__OC31.o__norank_c__OC31		0		-
								g__Octadecabacter	0.0004813	0.00156	0.0007958	0.001909	0.4381	0.601	-0.0012	0.000568	-0.0003145		c__Alphaproteobacteria.o__Rickettsiales.f__S25_593		0		-
								g__unclassified_f__Christensenellaceae	0.0005776	0.003216	0.0006963	0.002791	0.3213	0.5071	-0.001591	0.001534	-0.0001185		c__Gammaproteobacteria.o__Enterobacterales.f__Morganellaceae		1.31211		-
								g__Clade_Ia	0.0005776	0.001952	0.0006963	0.001696	0.4755	0.6461	-0.000998	0.0008343	-0.0001187		c__DG_56		0		-
								g__Diaphorobacter	0.0006739	0.002274	0.0005969	0.001821	0.715	0.8336	-0.0009049	0.001126	7.703e-05		c__Holophagae.o__Holophagales.f__Holophagaceae		0		-
								g__Morganella	0.0008664	0.003868	0.0003979	0.002179	0.5899	0.7359	-0.0008088	0.002285	0.0004684		c__Bdellovibrionia.o__Bacteriovoracales.f__Bacteriovoracaceae.g__unclassified_f__Bacteriovoracaceae		0		-
								g__Acetanaerobacterium	0.001059	0.003228	0.000199	0.0007571	0.3791	0.5484	-0.0001027	0.002114	0.0008599		c__Desulfobacteria.o__Desulfatiglandales.f__Desulfatiglandaceae		0		-
								g__Roseibacillus	0.0003851	0.001017	0.0007958	0.001909	0.4384	0.601	-0.001207	0.0002856	-0.0004107		c__Bacilli.o__Bacillales.f__Bacillaceae.g__Bacillus		0.696687		-
								g__norank_f__OCS116_clade	0.0006739	0.002401	0.0004974	0.001131	0.5061	0.6742	-0.0006	0.001239	0.0001766		c__Clostridia.o__Eubacteriales.f__Eubacteriaceae.g__Pseudoramibacter		0.923931		-
								g__Rhodoferax	0.0007701	0.002175	0.0003979	0.001296	0.6765	0.8005	-0.0004172	0.001341	0.0003723		c__Desulfovibrionia.o__Desulfovibrionales.f__Desulfomicrobiaceae.g__Desulfomicrobium		0		-
								g__Ezakiella	0.0007701	0.002433	0.0003979	0.001705	0.4262	0.5907	-0.0007028	0.001444	0.0003723		c__Gammaproteobacteria.o__Burkholderiales.f__Comamonadaceae.g__Sphaerotilus		0		-
								g__Anaeroglobus	0.001155	0.004854	0	0	0.0454	0.2398	9.625e-05	0.003081	0.001155		c__Chlamydiae.o__Chlamydiales.f__Parachlamydiaceae		0		-
								g__norank_f__Microscillaceae	0.001155	0.003051	0	0	0.01245	0.122	0.0002888	0.00231	0.001155		c__V2072_189E03		0		-
								g__CHKCI002	0	0	0.001094	0.004327	0.1538	0.4575	-0.002885	0	-0.001094		c__Clostridia.o__Oscillospirales.f__Ruminococcaceae.g__UBA1819		3.22011		-
								g__NS4_marine_group	0.0003851	0.001017	0.0006963	0.001868	0.8535	0.9614	-0.001104	0.0003786	-0.0003113		c__Gammaproteobacteria.o__WD260.f__norank_o__WD260.g__norank_f__norank_o__WD260		0		-
								g__Mesorhizobium	0.0004813	0.001903	0.0005969	0.001445	0.2677	0.5071	-0.0009016	0.0007606	-0.0001155		c__Clostridia.o__Peptostreptococcales_Tissierellales.f__Peptostreptococcaceae.g__Peptostreptococcus		3.05924		-
								g__Aquabacterium	0.0005776	0.001952	0.0004974	0.001584	1	1	-0.0008023	0.0009595	8.019e-05		c__Myxococcia.o__Myxococcales.f__Myxococcaceae.g__norank_f__Myxococcaceae		0		-
								g__unclassified_f__Chroococcidiopsaceae	0.0009627	0.003726	9.948e-05	0.0005449	0.5636	0.7249	-0.0001989	0.002307	0.0008631		c__Campylobacteria.o__Campylobacterales.f__Arcobacteraceae.g__Pseudarcobacter		0.298747		-
								g__Phenylobacterium	0.001059	0.002117	0	0	0.006421	0.07719	0.0003851	0.001829	0.001059		c__Anaerolineae.o__1_20		0		-
								g__norank_f__norank_o__norank_c__norank_p__Firmicutes	0.001059	0.005896	0	0	0.3416	0.5071	0	0.004236	0.001059		c__Bacteroidia.o__Cytophagales.f__Cyclobacteriaceae.g__Algoriphagus		0		-
								g__norank_f__Barnesiellaceae	0.0003851	0.001017	0.0005969	0.003269	0.2025	0.5071	-0.001502	0.0006738	-0.000212		c__Clostridia.o__Lachnospirales.f__Lachnospiraceae.g__Lachnospiraceae_NK3A20_group		0		-
								g__Parvibaculum	0.0003851	0.001678	0.0005969	0.001214	0.1426	0.4575	-0.0008952	0.000568	-0.0002117		c__Gammaproteobacteria.o__Beggiatoales.f__Beggiatoaceae		0		-
								g__norank_f__Clostridium_methylpentosum_group	0.0004813	0.001356	0.0004974	0.001131	0.7338	0.8516	-0.0006962	0.0006643	-1.601e-05		c__unclassified_p__Myxococcota		0		-
								g__SAR92_clade	0.0005776	0.00162	0.0003979	0.001032	0.9705	1	-0.0005006	0.0009531	0.0001797		c__Syntrophia.o__Syntrophales.f__norank_o__Syntrophales.g__norank_f__norank_o__Syntrophales		0		-
								g__Porphyromonas	0.0007701	0.002552	0.000199	0.00109	0.3212	0.5071	-0.0002117	0.001541	0.0005713		c__Holophagae.o__Subgroup_7.f__norank_o__Subgroup_7.g__norank_f__norank_o__Subgroup_7		0		-
								g__norank_f__norank_o__SAR202_clade	0.0008664	0.003376	9.948e-05	0.0005449	0.3131	0.5071	-0.0001027	0.002112	0.0007671		c__Clostridia.o__Lachnospirales.f__Lachnospiraceae.g__Lachnoclostridium		4.38493		-
								g__norank_f__Sutterellaceae	0.0009627	0.002232	0	0	0.02371	0.1891	0.0001926	0.001733	0.0009628		c__Holophagae.o__Holophagales.f__Holophagaceae.g__Geothrix		0		-
								g__Alcanivorax	0.0005776	0.002236	0.0002984	0.0009106	1	1	-0.0004011	0.001248	0.0002793		c__Coriobacteriia.o__Coriobacteriales.f__Coriobacteriaceae.g__Enorma		1.29191		-
								g__Pseudoramibacter	0.0008664	0.004824	0	0	0.3416	0.5071	0	0.002599	0.0008664		c__Alphaproteobacteria.o__Defluviicoccales.f__norank_o__Defluviicoccales.g__norank_f__norank_o__Defluviicoccales		0.270719		-
								g__unclassified_f__Rhodobacteraceae	0.0008664	0.002578	0	0	0.04545	0.2398	9.626e-05	0.001829	0.0008665		c__Cyanobacteriia.o__Cyanobacteriales.f__Coleofasciculaceae.g__norank_f__Coleofasciculaceae		0.270719		-
								g__Flavobacterium	0.0001925	0.0007453	0.0005969	0.001821	0.3638	0.5308	-0.0012	0.0002824	-0.0004043		c__Alphaproteobacteria.o__norank_c__Alphaproteobacteria.f__norank_o__norank_c__Alphaproteobacteria		0		-
								g__norank_f__Clade_IV	0.0002888	0.001608	0.0004974	0.001376	0.1771	0.4651	-0.0008953	0.000568	-0.0002085		c__Negativicutes.o__Veillonellales_Selenomonadales.f__Selenomonadaceae		4.96173		-
								g__Finegoldia	0.0002888	0.0008969	0.0004974	0.001584	0.911	1	-0.0008953	0.0003818	-0.0002086		c__Verrucomicrobiae.o__Pedosphaerales.f__Pedosphaeraceae.g__DEV114		0		-
								g__Cavicella	0.0003851	0.001678	0.0003979	0.001032	0.4097	0.5792	-0.0006	0.0007669	-1.282e-05		c__Alphaproteobacteria.o__Rhizobiales.f__Rhizobiales_Incertae_Sedis.g__Bauldia		0		-
								g__Anaerostignum	0.0005776	0.001952	0.000199	0.0007571	0.6383	0.7712	-0.0002086	0.001248	0.0003787		c__Aminicenantia		0		-
								g__NS5_marine_group	0.0006739	0.001672	9.948e-05	0.0005449	0.09376	0.3518	-3.211e-06	0.001155	0.0005744		c__Thermoanaerobaculia.o__Thermoanaerobaculales.f__Thermoanaerobaculaceae.g__Subgroup_10		0		-
								g__Alloscardovia	0.0006739	0.002747	9.948e-05	0.0005449	0.3212	0.5071	-0.0001059	0.001636	0.0005743		c__MVP_15.o__norank_c__MVP_15.f__norank_o__norank_c__MVP_15.g__norank_f__norank_o__norank_c__MVP_15		0		-
								g__Anoxybacillus	0.0007701	0.002666	0	0	0.08669	0.3328	0	0.001829	0.0007702		c__Acidobacteriae.o__Bryobacterales.f__Bryobacteraceae		0		-
								g__norank_f__norank_o__Kapabacteriales	0.0007701	0.001535	0	0	0.006373	0.07719	0.0002888	0.001348	0.0007701		c__Acidobacteriae.o__Bryobacterales		0		-
								g__Filifactor	0.0007701	0.004288	0	0	0.3416	0.5071	0	0.00231	0.00077		c__Alphaproteobacteria.o__Rhizobiales.f__Amb_16S_1323.g__norank_f__Amb_16S_1323		0		-
								g__unclassified_f__Desulfovibrionaceae	0.0007701	0.004288	0	0	0.3416	0.5071	0	0.00231	0.00077		c__norank_p__NB1_j.o__norank_c__norank_p__NB1_j.f__norank_o__norank_c__norank_p__NB1_j		0		-
								g__Bacillus	0.0001925	0.001072	0.0004974	0.001376	0.1723	0.46	-0.0009017	0.0002856	-0.0003048		c__Clostridia.o__Oscillospirales.f__Ruminococcaceae.g__Negativibacillus		2.322		-
								g__norank_f__norank_o__HOC36	0.0002888	0.001182	0.0003979	0.001296	0.6382	0.7712	-0.0007093	0.0004813	-0.0001091		c__norank_p__SAR324_cladeMarine_group_B		1.51376		-
								g__norank_f__norank_o__OM182_clade	0.0002888	0.001182	0.0003979	0.001032	0.4097	0.5792	-0.0006032	0.0004749	-0.0001091		c__Endomicrobia		0		-
								g__Pseudoalteromonas	0.0003851	0.001678	0.0002984	0.001201	1	1	-0.0006001	0.0008664	8.661e-05		c__Caldisericia.o__Caldisericales.f__Caldisericaceae.g__Caldisericum		0		-
								g__Cloacibacterium	0.0004813	0.00156	0.000199	0.0007571	0.6382	0.7712	-0.0002054	0.0009595	0.0002824		c__Alphaproteobacteria.o__Caulobacterales.f__Parvularculaceae.g__Amphiplicatus		0.599777		-
								g__Treponema	0.0005776	0.001794	9.948e-05	0.0005449	0.305	0.5071	-9.947e-05	0.001155	0.0004782		c__Spirochaetia.o__Spirochaetales.f__Spirochaetaceae		0.74784		-
								g__norank_f__AEGEAN-169_marine_group	0.0005776	0.002236	9.948e-05	0.0005449	0.3212	0.5071	-0.0001059	0.001537	0.0004782		c__Acidimicrobiia.o__Microtrichales.f__norank_o__Microtrichales.g__norank_f__norank_o__Microtrichales		0		-
								g__Eikenella	0.0005776	0.002365	9.948e-05	0.0005449	0.5636	0.7249	-0.0001989	0.001541	0.0004782		c__Verrucomicrobiae.o__Chthoniobacterales.f__Chthoniobacteraceae		0.270719		-
								g__Massilia	0.0005776	0.00162	9.948e-05	0.0005449	0.1723	0.46	-1.284e-05	0.001059	0.0004781		c__Clostridia.o__Peptostreptococcales_Tissierellales.f__norank_o__Peptostreptococcales_Tissierellales		2.01108		-
								g__Candidatus_Aquiluna	0.0006739	0.001841	0	0	0.0238	0.1891	9.626e-05	0.001348	0.0006738		c__Gammaproteobacteria.o__Vibrionales.f__Vibrionaceae		0.872779		-
								g__Bergeyella	0.0006739	0.003752	0	0	0.3416	0.5071	0	0.002022	0.0006739		c__Gammaproteobacteria.o__Thiotrichales.f__Thiotrichaceae		0.298747		-
								g__Facklamia	0.0006739	0.003752	0	0	0.3416	0.5071	0	0.002022	0.0006739		c__Anaerolineae.o__SBR1031.f__A4b.g__norank_f__A4b		0		-
								g__unclassified_f__Sphingomonadaceae	9.627e-05	0.000536	0.0004974	0.001767	0.2895	0.5071	-0.001197	9.626e-05	-0.0004011		c__Gammaproteobacteria.o__Burkholderiales.f__Neisseriaceae.g__Eikenella		0.74784		-
								g__Sulfuritalea	0.0001925	0.0007453	0.0003979	0.001032	0.3784	0.5484	-0.0006963	0.0001893	-0.0002054		c__KD4_96.o__norank_c__KD4_96.f__norank_o__norank_c__KD4_96		0		-
								g__Gardnerella	0.0001925	0.001072	0.0003979	0.002179	0.9813	1	-0.001194	0.0003851	-0.0002055		c__Acidobacteriae.o__Elev_16S_1166		0		-
								g__Amphiplicatus	0.0001925	0.001072	0.0003979	0.001296	0.3131	0.5071	-0.0007958	0.0003787	-0.0002053		c__Anaerolineae.o__unclassified_c__Anaerolineae		0		-
								g__Cetobacterium	0.0002888	0.001182	0.0002984	0.001201	0.9866	1	-0.0006033	0.0005776	-9.632e-06		c__WWE3.o__norank_c__WWE3.f__norank_o__norank_c__WWE3		0.270719		-
								g__Planktomarina	0.0003851	0.001491	0.000199	0.0007571	0.9866	1	-0.0003979	0.0007702	0.0001861		c__Synergistia.o__Synergistales.f__Synergistaceae.g__Pyramidobacter		1.43209		-
								g__Mycobacterium	0.0003851	0.001276	0.000199	0.0007571	0.66	0.7917	-0.0003016	0.0007605	0.0001861		c__Chloroflexia.o__Chloroflexales		0		-
								g__Enorma	0.0004813	0.001903	9.948e-05	0.0005449	0.5636	0.7249	-0.0001989	0.001155	0.0003819		c__Gammaproteobacteria.o__Cardiobacteriales		1.27072		-
								g__Bradyrhizobium	0.0004813	0.002193	9.948e-05	0.0005449	0.5767	0.7303	-0.0001989	0.001252	0.000382		c__Gammaproteobacteria.o__Cellvibrionales.f__Halieaceae		1.14578		-
								g__Fluviicola	0.0005776	0.001425	0	0	0.0238	0.1891	0.0001925	0.001155	0.0005776		c__Anaerolineae.o__unclassified_c__Anaerolineae.f__unclassified_c__Anaerolineae		0		-
								g__CHKCI001	0.0005776	0.003216	0	0	0.3416	0.5071	0	0.001733	0.0005777		c__norank_p__Firmicutes.o__norank_c__norank_p__Firmicutes.f__norank_o__norank_c__norank_p__Firmicutes.g__norank_f__norank_o__norank_c__norank_p__Firmicutes		1.01108		-
								g__Marinobacter	0	0	0.0004974	0.001376	0.03862	0.2398	-0.001094	-9.946e-05	-0.0004974		c__Blastocatellia.o__DS_100		0		-
								g__Anaerococcus	9.627e-05	0.000536	0.0003979	0.001296	0.2895	0.5071	-0.000799	9.627e-05	-0.0003016		c__Alphaproteobacteria.o__Azospirillales.f__Inquilinaceae		0		-
								g__norank_f__Microtrichaceae	0.0002888	0.0008969	0.000199	0.0007571	0.6819	0.8044	-0.0003048	0.0004813	8.984e-05		c__Subgroup_22		0		-
								g__Woeseia	0.0003851	0.001678	9.948e-05	0.0005449	0.5767	0.7303	-0.0001989	0.0009626	0.0002856		c__Clostridia.o__Lachnospirales.f__Lachnospiraceae.g__Lachnoanaerobaculum		2.23451		-
								g__Eubacterium_saphenum_group	0.0003851	0.002144	9.948e-05	0.0005449	1	1	-0.0002984	0.001156	0.0002857		c__norank_p__Latescibacterota.o__norank_c__norank_p__Latescibacterota.f__norank_o__norank_c__norank_p__Latescibacterota.g__norank_f__norank_o__norank_c__norank_p__Latescibacterota		0		-
								g__norank_f__Spirosomaceae	0.0003851	0.001276	9.948e-05	0.0005449	0.3212	0.5071	-0.0001059	0.0008632	0.0002856		c__Bacteroidia.o__Cytophagales.f__Spirosomaceae.g__Pseudarcicella		0.44681		-
								g__norank_f__norank_o__WCHB1-41	0.0003851	0.002144	9.948e-05	0.0005449	1	1	-0.0002984	0.001156	0.0002857		c__Gammaproteobacteria.o__Burkholderiales.f__Oxalobacteraceae		2.03039		-
								g__Flexilinea	0.0004813	0.001903	0	0	0.1678	0.4575	0	0.001155	0.0004813		c__Bacteroidia.o__Bacteroidales.f__norank_o__Bacteroidales		2.20454		-
								g__norank_f__norank_o__PeM15	0.0004813	0.001356	0	0	0.0454	0.2398	9.626e-05	0.0009627	0.0004813		c__Bacilli.o__Lactobacillales.f__Carnobacteriaceae.g__norank_f__Carnobacteriaceae		0.571749		-
								g__Roseomonas	0.0004813	0.001356	0	0	0.0454	0.2398	9.625e-05	0.0009628	0.0004813		c__Anaerolineae		0.814787		-
								g__Alcaligenes	0.0004813	0.00268	0	0	0.3416	0.5071	0	0.001444	0.0004813		c__Bacilli.o__RF39.f__norank_o__RF39		3.19802		-
								g__Cutibacterium	0.0004813	0.002193	0	0	0.1678	0.4575	0	0.001348	0.0004814		c__Gammaproteobacteria.o__Pseudomonadales.f__Moraxellaceae		2.36133		-
								g__norank_f__norank_o__Gaiellales	0.0004813	0.001903	0	0	0.1678	0.4575	0	0.001252	0.0004814		c__Gammaproteobacteria.o__Burkholderiales.f__Alcaligenaceae.g__Oligella		2.05959		-
								g__Mailhella	0	0	0.0003979	0.002179	0.3252	0.5071	-0.001194	0	-0.000398		c__Cyanobacteriia.o__Cyanobacteriales.f__unclassified_o__Cyanobacteriales		0		-
								g__Ketobacter	9.627e-05	0.000536	0.0002984	0.0009106	0.297	0.5071	-0.0005968	9.626e-05	-0.0002021		c__Polyangia.o__Polyangiales.f__Phaselicystidaceae.g__Phaselicystis		0		-
								g__Macrococcus	9.627e-05	0.000536	0.0002984	0.001201	0.5379	0.7082	-0.0007958	0.0001925	-0.0002022		c__Alphaproteobacteria.o__Rhizobiales.f__Xanthobacteraceae.g__norank_f__Xanthobacteraceae		0		-
								g__Algiphilus	9.627e-05	0.000536	0.0002984	0.0009106	0.297	0.5071	-0.0005968	0.0001893	-0.0002021		c__Bacilli.o__Lactobacillales		4.94865		-
								g__Nitrospina	0.0001925	0.0007453	0.000199	0.0007571	0.9866	1	-0.0003978	0.000385	-6.399e-06		c__Gammaproteobacteria.o__R7C24.f__norank_o__R7C24		0		-
								g__Ruminiclostridium	0.0001925	0.0007453	0.000199	0.00109	0.6167	0.7623	-0.0005969	0.000385	-6.438e-06		c__Polyangia.o__Haliangiales		0		-
								g__Pseudarcobacter	0.0001925	0.0007453	0.000199	0.0007571	0.9866	1	-0.0004011	0.0003819	-6.409e-06		c__Alphaproteobacteria.o__Rhizobiales.f__A0839.g__norank_f__A0839		0		-
								g__norank_f__Thiotrichaceae	0.0001925	0.001072	0.000199	0.00109	1	1	-0.0005969	0.0005776	-6.429e-06		c__Bacteroidia.o__Bacteroidales.f__Paludibacteraceae.g__F0058		0.270719		-
								g__Pseudohongiella	0.0002888	0.001182	9.948e-05	0.0005449	0.5767	0.7303	-0.0001989	0.0006739	0.0001893		c__Bdellovibrionia.o__Bdellovibrionales		0.44681		-
								g__unclassified_f__Actinomycetaceae	0.0002888	0.001182	9.948e-05	0.0005449	0.5767	0.7303	-0.0001989	0.0006739	0.0001893		c__Cyanobacteriia.o__Chloroplast.f__norank_o__Chloroplast		2.47484		-
								g__Rhodobacter	0.0002888	0.001182	9.948e-05	0.0005449	0.5767	0.7303	-0.0001989	0.0006739	0.0001893		c__Verrucomicrobiae.o__Pedosphaerales.f__Pedosphaeraceae.g__norank_f__Pedosphaeraceae		0		-
								g__Propionibacterium	0.0002888	0.001608	9.948e-05	0.0005449	1	1	-0.0002984	0.0008664	0.0001893		c__Polyangia.o__Polyangiales		0		-
								g__unclassified_f__Beijerinckiaceae	0.0002888	0.0008969	9.948e-05	0.0005449	0.3292	0.5071	-0.0001091	0.0005775	0.0001893		c__Vicinamibacteria.o__Subgroup_17.f__norank_o__Subgroup_17		0		-
								g__Ignavigranum	0.0003851	0.002144	0	0	0.3416	0.5071	0	0.001541	0.0003852		c__Alphaproteobacteria.o__Rhizobiales.f__Rhizobiales_Incertae_Sedis.g__norank_f__Rhizobiales_Incertae_Sedis		0.44681		-
								g__Candidatus_Methylopumilus	0.0003851	0.001017	0	0	0.04531	0.2398	9.625e-05	0.0007701	0.000385		c__Clostridia.o__Oscillospirales.f__Eubacterium_coprostanoligenes_group.g__norank_f__Eubacterium_coprostanoligenes_group		3.81693		-
								g__unclassified_c__Actinobacteria	0.0003851	0.001017	0	0	0.04531	0.2398	9.625e-05	0.0007701	0.000385		c__Gammaproteobacteria.o__SAR86_clade.f__norank_o__SAR86_clade.g__norank_f__norank_o__SAR86_clade		1.31211		-
								g__norank_f__JG30-KF-CM45	0.0003851	0.001017	0	0	0.04531	0.2398	9.626e-05	0.0007701	0.000385		c__Planctomycetes.o__Isosphaerales.f__Isosphaeraceae.g__Singulisphaera		0		-
								g__Pseudanabaena_PCC-7429	0.0003851	0.001017	0	0	0.04531	0.2398	9.625e-05	0.0007701	0.000385		c__TK10		0		-
								g__Helicobacter	0.0003851	0.001017	0	0	0.04531	0.2398	9.625e-05	0.00077	0.000385		c__Blastocatellia.o__11_24.f__norank_o__11_24		0		-
								g__Lacticigenium	0.0003851	0.002144	0	0	0.3416	0.5071	0	0.001156	0.0003852		c__Alphaproteobacteria.o__Rhizobiales.f__Rhizobiaceae		1.44681		-
								g__norank_f__Carnobacteriaceae	0.0003851	0.002144	0	0	0.3416	0.5071	0	0.001156	0.0003852		c__Gammaproteobacteria.o__Alteromonadales.f__Shewanellaceae		0.270719		-
								g__Acidibacter	0.0003851	0.001276	0	0	0.08666	0.3328	0	0.0009626	0.0003851		c__unclassified_p__Myxococcota.o__unclassified_p__Myxococcota.f__unclassified_p__Myxococcota.g__unclassified_p__Myxococcota		0		-
								g__norank_f__T34	0.0003851	0.002144	0	0	0.3416	0.5071	0	0.001155	0.0003851		c__Bacteroidia.o__Sphingobacteriales.f__KD3_93		0		-
								g__norank_f__Chroococcidiopsaceae	0.0003851	0.001678	0	0	0.1678	0.4575	0	0.001251	0.0003851		c__Anaerolineae.o__1_20.f__norank_o__1_20		0		-
								g__Breznakia	0	0	0.0002984	0.0009106	0.07647	0.3328	-0.0006963	0	-0.0002984		c__Gammaproteobacteria.o__Burkholderiales.f__unclassified_o__Burkholderiales.g__unclassified_o__Burkholderiales		0		-
								g__norank_f__Eggerthellaceae	0	0	0.0002984	0.0009106	0.07647	0.3328	-0.0005968	0	-0.0002984		c__Vicinamibacteria.o__Vicinamibacterales.f__norank_o__Vicinamibacterales		0		-
								g__Jannaschia	0	0	0.0002984	0.0009106	0.07647	0.3328	-0.0005968	0	-0.0002984		c__Bacteroidia.o__Bacteroidales.f__Prevotellaceae.g__Prevotella		5.02121		-
								g__UCG-008	0	0	0.0002984	0.001635	0.3252	0.5071	-0.0008953	0	-0.0002984		c__Negativicutes.o__Veillonellales_Selenomonadales.f__Sporomusaceae		0		-
								g__Jeotgalicoccus	9.627e-05	0.000536	0.000199	0.0007571	0.5506	0.7173	-0.0004011	0.0001925	-0.0001027		c__Synergistia.o__Synergistales.f__Synergistaceae.g__JGI_0000079_D21		0		-
								g__Euzebya	9.627e-05	0.000536	0.000199	0.0007571	0.5506	0.7173	-0.0004011	0.0001925	-0.0001027		c__Negativicutes.o__Acidaminococcales.f__Acidaminococcaceae.g__Succiniclasticum		0		-
								g__unclassified_o__Coriobacteriales	9.627e-05	0.000536	0.000199	0.0007571	0.5506	0.7173	-0.0004011	0.0001925	-0.0001027		c__norank_p__Firmicutes		1.01108		-
								g__Erysipelotrichaceae_UCG-006	9.627e-05	0.000536	0.000199	0.0007571	0.5506	0.7173	-0.0004011	0.0001925	-0.0001027		c__Bacteroidia.o__Bacteroidales.f__Marinifilaceae.g__Butyricimonas		3.12442		-
								g__Kocuria	9.627e-05	0.000536	0.000199	0.00109	0.9813	1	-0.0005969	0.0001925	-0.0001027		c__Polyangia.o__Polyangiales.f__Polyangiaceae.g__Polyangium		0		-
								g__Zeaxanthinibacter	0.0001925	0.001072	9.948e-05	0.0005449	1	1	-0.0002984	0.0005776	9.307e-05		c__Bacteroidia.o__Flavobacteriales.f__Weeksellaceae.g__Chryseobacterium		0		-
								g__Shewanella	0.0001925	0.0007453	9.948e-05	0.0005449	0.5898	0.7359	-0.0002021	0.000385	9.305e-05		c__Bdellovibrionia		0.44681		-
								g__Ulvibacter	0.0001925	0.001072	9.948e-05	0.0005449	1	1	-0.0002984	0.0005776	9.308e-05		c__OLB14.o__norank_c__OLB14.f__norank_o__norank_c__OLB14.g__norank_f__norank_o__norank_c__OLB14		0		-
								g__norank_f__Saprospiraceae	0.0001925	0.0007453	9.948e-05	0.0005449	0.5898	0.7359	-0.0002021	0.0004781	9.306e-05		c__Clostridia.o__Lachnospirales.f__Lachnospiraceae.g__Anaerostignum		0.814787		-
								g__unclassified_f__Gemmatimonadaceae	0.0001925	0.001072	9.948e-05	0.0005449	1	1	-0.0002053	0.0005776	9.307e-05		c__unclassified_p__Acidobacteriota		0		-
								g__Alteromonas	0.0001925	0.0007453	9.948e-05	0.0005449	0.5898	0.7359	-0.0002021	0.0004781	9.304e-05		c__Clostridia.o__Oscillospirales.f__Ruminococcaceae.g__Anaerofilum		1.53789		-
								g__norank_f__norank_o__Candidatus_Peregrinibacteria	0.0001925	0.001072	9.948e-05	0.0005449	1	1	-0.0002984	0.0005777	9.308e-05		c__Gammaproteobacteria.o__Burkholderiales.f__Comamonadaceae.g__Diaphorobacter		0.814787		-
								g__norank_f__norank_o__Defluviicoccales	0.0001925	0.0007453	9.948e-05	0.0005449	0.5898	0.7359	-0.0002021	0.000385	9.305e-05		c__Gammaproteobacteria.o__JG36_GS_52		0		-
								g__Pseudarcicella	0.0002888	0.001182	0	0	0.1678	0.4575	0	0.0007702	0.0002888		c__Alphaproteobacteria.o__Caulobacterales.f__Hyphomonadaceae		0		-
								g__Jeotgalibaca	0.0002888	0.001608	0	0	0.3416	0.5071	0	0.0008664	0.0002888		c__Cloacimonadia		0		-
								g__Rubrobacter	0.0002888	0.001182	0	0	0.1678	0.4575	0	0.0008664	0.0002888		c__Bacteroidia.o__Flavobacteriales.f__Cryomorphaceae.g__Vicingus		0		-
								g__Paenochrobactrum	0.0002888	0.001608	0	0	0.3416	0.5071	0	0.0008664	0.0002888		c__Clostridia.o__Peptostreptococcales_Tissierellales.f__Peptostreptococcaceae.g__Proteocatella		0		-
								g__norank_f__MWH-UniP1_aquatic_group	0.0002888	0.0008969	0	0	0.08657	0.3328	0	0.0005776	0.0002888		c__Bacteroidia.o__Bacteroidales.f__Barnesiellaceae		3.55004		-
								g__Stenotrophomonas	0.0002888	0.0008969	0	0	0.08657	0.3328	0	0.0005776	0.0002888		c__Verrucomicrobiae		3.18001		-
								g__Bdellovibrio	0.0002888	0.0008969	0	0	0.08657	0.3328	0	0.0006738	0.0002888		c__Synergistia.o__Synergistales.f__Synergistaceae.g__Synergistes		1.62097		-
								g__norank_f__Clade_III	0.0002888	0.0008969	0	0	0.08657	0.3328	0	0.0006738	0.0002888		c__Gammaproteobacteria.o__Burkholderiales.f__MWH_UniP1_aquatic_group		0.44681		-
								g__Rikenella	0.0002888	0.001608	0	0	0.3416	0.5071	0	0.0008664	0.0002888		c__Verrucomicrobiae.o__Opitutales.f__Puniceicoccaceae.g__Pelagicoccus		0		-
								g__Silanimonas	0.0002888	0.0008969	0	0	0.08657	0.3328	0	0.0005776	0.0002888		c__Gammaproteobacteria.o__OM182_clade		0.599777		-
								g__Fastidiosipila	0.0002888	0.001608	0	0	0.3416	0.5071	0	0.0008664	0.0002888		c__Lineage_IIa		0		-
								g__Parascardovia	0.0002888	0.001182	0	0	0.1678	0.4575	0	0.0007701	0.0002888		c__Gracilibacteria.o__Absconditabacteriales_SR1.f__norank_o__Absconditabacteriales_SR1		0		-
								g__norank_f__norank_o__norank_c__Subgroup_20	0.0002888	0.001182	0	0	0.1678	0.4575	0	0.0007702	0.0002888		c__Gammaproteobacteria.o__PLTA13.f__norank_o__PLTA13.g__norank_f__norank_o__PLTA13		0		-
								g__Dinghuibacter	0.0002888	0.0008969	0	0	0.08657	0.3328	0	0.0006738	0.0002888		c__Gemmatimonadetes.o__Gemmatimonadales.f__Gemmatimonadaceae.g__Roseisolibacter		0		-
								g__Candidatus_Thiobios	0.0002888	0.001608	0	0	0.3416	0.5071	0	0.0008664	0.0002888		c__Campylobacteria.o__Campylobacterales.f__norank_o__Campylobacterales		0		-
								g__unclassified_c__Cyanobacteriia	0.0002888	0.001608	0	0	0.3416	0.5071	0	0.0008664	0.0002888		c__Dehalococcoidia		0.923931		-
								g__norank_f__Rhizobiales_Incertae_Sedis	0.0002888	0.0008969	0	0	0.08657	0.3328	0	0.0006738	0.0002888		c__JG30_KF_CM66.o__norank_c__JG30_KF_CM66		0		-
								g__Phocaeicola	0.0002888	0.001182	0	0	0.1678	0.4575	0	0.0007701	0.0002888		c__Bacteroidia.o__Flavobacteriales.f__Flavobacteriaceae.g__unclassified_f__Flavobacteriaceae		0		-
								g__Symplocastrum_CPER-KK1	0.0002888	0.001182	0	0	0.1678	0.4575	0	0.0007701	0.0002888		c__Desulfovibrionia.o__Desulfovibrionales.f__Desulfovibrionaceae.g__Desulfovibrio		3.28842		-
								g__unclassified_f__Anaerovoracaceae	0	0	0.000199	0.00109	0.3252	0.5071	-0.0005969	0	-0.000199		c__Clostridia.o__Peptostreptococcales_Tissierellales.f__Peptostreptococcaceae.g__Acetoanaerobium		0		-
								g__norank_f__Cellvibrionaceae	0	0	0.000199	0.0007571	0.1538	0.4575	-0.0004973	0	-0.0001989		c__WWE3.o__norank_c__WWE3		0.270719		-
								g__Thauera	0	0	0.000199	0.0007571	0.1538	0.4575	-0.0004973	0	-0.0001989		c__Gammaproteobacteria.o__Burkholderiales.f__Oxalobacteraceae.g__Massilia		0.74784		-
								g__Luteimonas	0	0	0.000199	0.00109	0.3252	0.5071	-0.0005969	0	-0.000199		c__Gammaproteobacteria.o__Legionellales.f__Legionellaceae.g__Legionella		0.270719		-
								g__Sneathia	9.627e-05	0.000536	9.948e-05	0.0005449	1	1	-0.0002984	0.0002888	-3.219e-06		c__Gammaproteobacteria.o__Alteromonadales.f__Alteromonadaceae.g__Alteromonas		0.270719		-
								g__norank_f__norank_o__norank_c__Alphaproteobacteria	9.627e-05	0.000536	9.948e-05	0.0005449	1	1	-0.0002984	0.0002888	-3.209e-06		c__Bacteroidia.o__Bacteroidales.f__SB_5		0		-
								g__Leeuwenhoekiella	9.627e-05	0.000536	9.948e-05	0.0005449	1	1	-0.0002984	0.0002888	-3.211e-06		c__Subgroup_18.o__norank_c__Subgroup_18.f__norank_o__norank_c__Subgroup_18		0		-
								g__Prevotellaceae_UCG-003	9.627e-05	0.000536	9.948e-05	0.0005449	1	1	-0.0002984	0.0002888	-3.192e-06		c__Dojkabacteria.o__norank_c__Dojkabacteria		0		-
								g__Aureimonas	9.627e-05	0.000536	9.948e-05	0.0005449	1	1	-0.0002984	0.0002888	-3.204e-06		c__Planctomycetes		0		-
								g__Paraeggerthella	9.627e-05	0.000536	9.948e-05	0.0005449	1	1	-0.0002984	0.0002888	-3.199e-06		c__Bacteroidia.o__Bacteroidales.f__Rikenellaceae.g__DMER64		0		-
								g__norank_f__norank_o__norank_c__norank_p__NB1-j	9.627e-05	0.000536	9.948e-05	0.0005449	1	1	-0.0002984	0.0002888	-3.216e-06		c__Acidimicrobiia.o__Microtrichales.f__norank_o__Microtrichales		0		-
								g__Nocardioides	9.627e-05	0.000536	9.948e-05	0.0005449	1	1	-0.0002984	0.0002888	-3.216e-06		c__Bacteroidia.o__Bacteroidales.f__Williamwhitmaniaceae.g__Blvii28_wastewater_sludge_group		0		-
								g__norank_f__norank_o__norank_c__KD4-96	9.627e-05	0.000536	9.948e-05	0.0005449	1	1	-0.0002022	0.0002888	-3.213e-06		c__Gammaproteobacteria.o__Burkholderiales.f__Nitrosomonadaceae.g__MND1		0		-
								g__norank_f__S25-593	9.627e-05	0.000536	9.948e-05	0.0005449	1	1	-0.0002984	0.0002888	-3.211e-06		c__Clostridia.o__norank_c__Clostridia.f__Hungateiclostridiaceae.g__norank_f__Hungateiclostridiaceae		0		-
								g__Gelidibacter	0.0001925	0.001072	0	0	0.3416	0.5071	0	0.0005777	0.0001926		c__Holophagae		0		-
								g__Allorhizobium-Neorhizobium-Pararhizobium-Rhizobium	0.0001925	0.001072	0	0	0.3416	0.5071	0	0.0005776	0.0001925		c__Clostridia.o__Peptostreptococcales_Tissierellales.f__norank_o__Peptostreptococcales_Tissierellales.g__Finegoldia		0.696687		-
								g__norank_f__Caldilineaceae	0.0001925	0.001072	0	0	0.3416	0.5071	0	0.0005777	0.0001926		c__Actinobacteria.o__Propionibacteriales.f__Nocardioidaceae.g__unclassified_f__Nocardioidaceae		0		-
								g__Coriobacteriaceae_UCG-002	0.0001925	0.0007453	0	0	0.1677	0.4575	0	0.0004813	0.0001925		c__Clostridia.o__Oscillospirales.f__Ethanoligenenaceae		1.01108		-
								g__Candidatus_Tammella	0.0001925	0.001072	0	0	0.3416	0.5071	0	0.0005777	0.0001926		c__Bacteroidia.o__Bacteroidales.f__Rikenellaceae.g__Anaerocella		0		-
								g__Sva0081_sediment_group	0.0001925	0.001072	0	0	0.3416	0.5071	0	0.0005777	0.0001926		c__ABY1		0		-
								g__norank_f__Paracaedibacteraceae	0.0001925	0.001072	0	0	0.3416	0.5071	0	0.0005776	0.0001925		c__Alphaproteobacteria.o__unclassified_c__Alphaproteobacteria		0		-
								g__F0058	0.0001925	0.001072	0	0	0.3416	0.5071	0	0.0005777	0.0001926		c__Clostridia.o__Oscillospirales.f__Ruminococcaceae.g__Fournierella		2.97185		-
								g__unclassified_c__Parcubacteria	0.0001925	0.001072	0	0	0.3416	0.5071	0	0.0005777	0.0001926		c__Gammaproteobacteria.o__Competibacterales.f__Competibacteraceae.g__Plasticicumulans		0		-
								g__Photobacterium	0.0001925	0.001072	0	0	0.3416	0.5071	0	0.0005777	0.0001926		c__Clostridia.o__Christensenellales.f__Christensenellaceae.g__Christensenella		1.22496		-
								g__Paenibacillus	0.0001925	0.001072	0	0	0.3416	0.5071	0	0.0005776	0.0001925		c__Coriobacteriia.o__Coriobacteriales.f__Atopobiaceae.g__Atopobium		2.65002		-
								g__Pelospora	0.0001925	0.001072	0	0	0.3416	0.5071	0	0.0005777	0.0001926		c__Alphaproteobacteria.o__Rhodospirillales		1.93222		-
								g__W5053	0.0001925	0.001072	0	0	0.3416	0.5071	0	0.0005777	0.0001926		c__OLB14.o__norank_c__OLB14.f__norank_o__norank_c__OLB14		0		-
								g__Delftia	0.0001925	0.0007453	0	0	0.1677	0.4575	0	0.0004813	0.0001925		c__Bacteroidia.o__unclassified_c__Bacteroidia.f__unclassified_c__Bacteroidia.g__unclassified_c__Bacteroidia		0		-
								g__Catenulispora	0.0001925	0.0007453	0	0	0.1677	0.4575	0	0.0004813	0.0001925		c__Desulfuromonadia.o__PB19		0		-
								g__Tolumonas	0.0001925	0.001072	0	0	0.3416	0.5071	0	0.0005776	0.0001925		c__Cyanobacteriia.o__Cyanobacteriales.f__Chroococcidiopsaceae.g__Aliterella		0		-
								g__norank_f__Cryomorphaceae	0.0001925	0.0007453	0	0	0.1677	0.4575	0	0.0004813	0.0001925		c__Lineage_IIc.o__norank_c__Lineage_IIc		0		-
								g__Allobaculum	0.0001925	0.001072	0	0	0.3416	0.5071	0	0.0005776	0.0001925		c__Alphaproteobacteria.o__Parvibaculales		1.03911		-
								g__Renibacterium	0.0001925	0.0007453	0	0	0.1677	0.4575	0	0.0004813	0.0001925		c__Negativicutes.o__Veillonellales_Selenomonadales.f__Veillonellaceae.g__Veillonella		3.70136		-
								g__Polynucleobacter	0.0001925	0.0007453	0	0	0.1677	0.4575	0	0.0004813	0.0001925		c__Bacteroidia.o__Sphingobacteriales.f__Sphingobacteriaceae		0		-
								g__norank_f__norank_o__norank_c__WWE3	0.0001925	0.001072	0	0	0.3416	0.5071	0	0.0007702	0.0001926		c__norank_p__WPS_2		0		-
								g__DSSD61	0.0001925	0.0007453	0	0	0.1677	0.4575	0	0.0004813	0.0001925		c__Actinobacteria.o__Frankiales.f__norank_o__Frankiales		0		-
								g__Mobiluncus	0.0001925	0.0007453	0	0	0.1677	0.4575	0	0.0004813	0.0001925		c__Gammaproteobacteria.o__Oceanospirillales.f__Pseudohongiellaceae		0.44681		-
								g__Moritella	0.0001925	0.0007453	0	0	0.1677	0.4575	0	0.0004813	0.0001925		c__Cyanobacteriia		2.68065		-
								g__Lysinibacillus	0.0001925	0.0007453	0	0	0.1677	0.4575	0	0.0004813	0.0001925		c__Chlamydiae.o__Chlamydiales		0		-
								g__Planktothricoides_SR001	0.0001925	0.0007453	0	0	0.1677	0.4575	0	0.0004813	0.0001925		c__Gracilibacteria.o__Candidatus_Peregrinibacteria		0.270719		-
								g__norank_f__NS11-12_marine_group	0.0001925	0.0007453	0	0	0.1677	0.4575	0	0.0004813	0.0001925		c__Actinobacteria.o__KIST_JJY010.f__norank_o__KIST_JJY010		0		-
								g__LD29	0.0001925	0.0007453	0	0	0.1677	0.4575	0	0.0004813	0.0001925		c__Verrucomicrobiae.o__Opitutales.f__Opitutaceae		0		-
								g__norank_f__Coleofasciculaceae	0.0001925	0.001072	0	0	0.3416	0.5071	0	0.0005777	0.0001926		c__Verrucomicrobiae.o__Pedosphaerales.f__Pedosphaeraceae.g__Oikopleura		0		-
								g__norank_f__Erysipelatoclostridiaceae	0.0001925	0.001072	0	0	0.3416	0.5071	0	0.0005776	0.0001925		c__Gracilibacteria.o__Absconditabacteriales_SR1		0		-
								g__Legionella	0.0001925	0.0007453	0	0	0.1677	0.4575	0	0.0004813	0.0001925		c__Subgroup_20		0.44681		-
								g__Sphingobium	0.0001925	0.0007453	0	0	0.1677	0.4575	0	0.0004813	0.0001925		c__Cyanobacteriia.o__Cyanobacteriales.f__Chroococcidiopsaceae.g__unclassified_f__Chroococcidiopsaceae		0.969689		-
								g__Rhodoplanes	0	0	9.948e-05	0.0005449	0.3252	0.5071	-0.0002984	0	-9.946e-05		c__Clostridia.o__Eubacteriales.f__Anaerofustaceae.g__Anaerofustis		1.11582		-
								g__Dietzia	0	0	9.948e-05	0.0005449	0.3252	0.5071	-0.0002984	0	-9.947e-05		c__Rubrobacteria.o__Rubrobacterales		0.44681		-
								g__Candidatus_Obscuribacter	0	0	9.948e-05	0.0005449	0.3252	0.5071	-0.0002984	0	-9.947e-05		c__Elusimicrobia.o__Lineage_IV.f__norank_o__Lineage_IV.g__norank_f__norank_o__Lineage_IV		0		-
								g__Deinococcus	0	0	9.948e-05	0.0005449	0.3252	0.5071	-0.0002984	0	-9.947e-05		c__Bacteroidia.o__Flavobacteriales.f__Flavobacteriaceae.g__NS2b_marine_group		0.900807		-
								g__Limnohabitans	0	0	9.948e-05	0.0005449	0.3252	0.5071	-0.0002984	0	-9.947e-05		c__Chlamydiae.o__Chlamydiales.f__Parachlamydiaceae.g__unclassified_f__Parachlamydiaceae		0		-
								g__norank_f__37-13	0	0	9.948e-05	0.0005449	0.3252	0.5071	-0.0002984	0	-9.947e-05		c__Coriobacteriia.o__Coriobacteriales.f__Coriobacteriaceae.g__Collinsella		3.57413		-
								g__norank_f__SC-I-84	0	0	9.948e-05	0.0005449	0.3252	0.5071	-0.0002984	0	-9.947e-05		c__Oligoflexia.o__0319_6G20.f__norank_o__0319_6G20		0		-
								g__Henriciella	0	0	9.948e-05	0.0005449	0.3252	0.5071	-0.0002984	0	-9.946e-05		c__Blastocatellia.o__DS_100.f__norank_o__DS_100.g__norank_f__norank_o__DS_100		0		-
								g__norank_f__Chitinophagaceae	9.627e-05	0.000536	0	0	0.3416	0.5071	0	0.0002888	9.627e-05		c__Gammaproteobacteria.o__Burkholderiales.f__Neisseriaceae		1.41685		-
								g__norank_f__cvE6	9.627e-05	0.000536	0	0	0.3416	0.5071	0	0.0002888	9.626e-05		c__Gammaproteobacteria.o__Alteromonadales.f__Shewanellaceae.g__Shewanella		0.270719		-
								g__Candidatus_Planktophila	9.627e-05	0.000536	0	0	0.3416	0.5071	0	0.0002888	9.627e-05		c__Oligoflexia.o__Silvanigrellales.f__Silvanigrellaceae.g__Silvanigrella		0		-
								g__Parasphingopyxis	9.627e-05	0.000536	0	0	0.3416	0.5071	0	0.0002888	9.626e-05		c__Holophagae.o__Subgroup_7.f__norank_o__Subgroup_7		0		-
								g__S5-A14a	9.627e-05	0.000536	0	0	0.3416	0.5071	0	0.0002888	9.626e-05		c__Gammaproteobacteria.o__Burkholderiales.f__Rhodocyclaceae.g__Zoogloea		0		-
								g__norank_f__Sphingomonadaceae	9.627e-05	0.000536	0	0	0.3416	0.5071	0	0.0002888	9.626e-05		c__DG_56.o__norank_c__DG_56.f__norank_o__norank_c__DG_56.g__norank_f__norank_o__norank_c__DG_56		0		-
								g__Vicingus	9.627e-05	0.000536	0	0	0.3416	0.5071	0	0.0002888	9.626e-05		c__Alphaproteobacteria.o__Caulobacterales.f__Caulobacteraceae.g__norank_f__Caulobacteraceae		0		-
								g__unclassified_o__Cyanobacteriales	9.627e-05	0.000536	0	0	0.3416	0.5071	0	0.0002888	9.625e-05		c__Alphaproteobacteria.o__Rhizobiales.f__Hyphomicrobiaceae		0		-
								g__Vibrio	9.627e-05	0.000536	0	0	0.3416	0.5071	0	0.0002888	9.625e-05		c__Gammaproteobacteria.o__UBA10353_marine_group.f__norank_o__UBA10353_marine_group.g__norank_f__norank_o__UBA10353_marine_group		0		-
								g__Sphingobacterium	9.627e-05	0.000536	0	0	0.3416	0.5071	0	0.0002888	9.626e-05		c__Lineage_IIa.o__norank_c__Lineage_IIa.f__norank_o__norank_c__Lineage_IIa.g__norank_f__norank_o__norank_c__Lineage_IIa		0		-
								g__Sphaerotilus	9.627e-05	0.000536	0	0	0.3416	0.5071	0	0.0002888	9.626e-05		c__Nitrospiria		0		-
								g__WCHB1-32	9.627e-05	0.000536	0	0	0.3416	0.5071	0	0.0002888	9.625e-05		c__Actinobacteria.o__Actinomycetales.f__Actinomycetaceae.g__Mobiluncus		0.270719		-
								g__Ferruginibacter	9.627e-05	0.000536	0	0	0.3416	0.5071	0	0.0002888	9.626e-05		c__Actinobacteria.o__Micrococcales.f__Micrococcaceae.g__Renibacterium		0.270719		-
								g__Candidatus_Stoquefichus	9.627e-05	0.000536	0	0	0.3416	0.5071	0	0.0002888	9.625e-05		c__Bacilli.o__Bacillales.f__Planococcaceae		0.270719		-
								g__norank_f__norank_o__Lineage_IV	9.627e-05	0.000536	0	0	0.3416	0.5071	0	0.0002888	9.625e-05		c__Leptospirae		0		-
								g__Methylophaga	9.627e-05	0.000536	0	0	0.3416	0.5071	0	0.0002888	9.625e-05		c__Gammaproteobacteria.o__Burkholderiales		3.84469		-
								g__Curvibacter	9.627e-05	0.000536	0	0	0.3416	0.5071	0	0.0002888	9.626e-05		c__Bacilli.o__Erysipelotrichales.f__Erysipelatoclostridiaceae.g__Catenibacterium		3.41248		-
								g__unclassified_c__Alphaproteobacteria	9.627e-05	0.000536	0	0	0.3416	0.5071	0	0.0002888	9.626e-05		c__Gammaproteobacteria.o__Burkholderiales.f__Gallionellaceae.g__unclassified_f__Gallionellaceae		0		-
								g__unclassified_f__Micromonosporaceae	9.627e-05	0.000536	0	0	0.3416	0.5071	0	0.000385	9.626e-05		c__Clostridia.o__norank_c__Clostridia.f__Gracilibacteraceae.g__Lutispora		0		-
								g__norank_f__norank_o__Subgroup_7	9.627e-05	0.000536	0	0	0.3416	0.5071	0	0.0002888	9.625e-05		c__Chlamydiae.o__Chlamydiales.f__Parachlamydiaceae.g__Candidatus_Protochlamydia		0		-
								g__Oleibacter	9.627e-05	0.000536	0	0	0.3416	0.5071	0	0.0002888	9.626e-05		c__bacteriap25.o__norank_c__bacteriap25.f__norank_o__norank_c__bacteriap25.g__norank_f__norank_o__norank_c__bacteriap25		0		-
								g__Perlucidibaca	9.627e-05	0.000536	0	0	0.3416	0.5071	0	0.000385	9.626e-05		c__Alphaproteobacteria.o__Rhizobiales.f__Rhizobiaceae.g__Paenochrobactrum		0.44681		-
								g__norank_f__norank_o__Dadabacteriales	9.627e-05	0.000536	0	0	0.3416	0.5071	0	0.0002888	9.626e-05		c__Alphaproteobacteria.o__Caulobacterales.f__Parvularculaceae		0.599777		-
								g__Hypnocyclicus	9.627e-05	0.000536	0	0	0.3416	0.5071	0	0.0002888	9.626e-05		c__Bacteroidia.o__Chitinophagales.f__Chitinophagaceae.g__Terrimonas		0		-
								g__norank_f__Mitochondria	9.627e-05	0.000536	0	0	0.3416	0.5071	0	0.0002888	9.626e-05		c__Gammaproteobacteria.o__Competibacterales.f__Competibacteraceae		0		-
								g__norank_f__Steroidobacteraceae	9.627e-05	0.000536	0	0	0.3416	0.5071	0	0.0002888	9.626e-05		c__Alphaproteobacteria.o__Rhizobiales.f__Rhizobiaceae.g__Pseudochrobactrum		1.24844		-
								g__norank_f__Gemmatimonadaceae	9.627e-05	0.000536	0	0	0.3416	0.5071	0	0.0002888	9.626e-05		c__Gracilibacteria.o__JGI_0000069_P22		0		-
								g__norank_f__norank_o__norank_c__Sericytochromatia	9.627e-05	0.000536	0	0	0.3416	0.5071	0	0.0002888	9.626e-05		c__Clostridia.o__norank_c__Clostridia.f__Gracilibacteraceae		0		-
								g__Paraglaciecola	9.627e-05	0.000536	0	0	0.3416	0.5071	0	0.0002888	9.625e-05		c__Actinobacteria.o__Frankiales.f__norank_o__Frankiales.g__norank_f__norank_o__Frankiales		0		-
								g__norank_f__Bacteroidales_RF16_group	9.627e-05	0.000536	0	0	0.3416	0.5071	0	0.0002888	9.625e-05		c__norank_p__Latescibacterota.o__norank_c__norank_p__Latescibacterota.f__norank_o__norank_c__norank_p__Latescibacterota		0		-
								g__Arthrobacter	9.627e-05	0.000536	0	0	0.3416	0.5071	0	0.0002888	9.626e-05		c__Gammaproteobacteria.o__Burkholderiales.f__Comamonadaceae.g__Rhodoferax		0.872779		-
								g__Rheinheimera	9.627e-05	0.000536	0	0	0.3416	0.5071	0	0.0002888	9.625e-05		c__Vicinamibacteria		0		-
								g__Sediminibacterium	9.627e-05	0.000536	0	0	0.3416	0.5071	0	0.000385	9.625e-05		c__Kryptonia.o__Kryptoniales		0		-
								g__Dechloromonas	9.627e-05	0.000536	0	0	0.3416	0.5071	0	0.0002888	9.626e-05		c__Fusobacteriia.o__Fusobacteriales.f__Leptotrichiaceae.g__Sneathia		0		-
								g__Algoriphagus	9.627e-05	0.000536	0	0	0.3416	0.5071	0	0.0002888	9.625e-05		c__Vampirivibrionia.o__Vampirovibrionales.f__Vampirovibrionaceae.g__Vampirovibrio		0		-
								g__Zoogloea	9.627e-05	0.000536	0	0	0.3416	0.5071	0	0.0002888	9.625e-05		c__Thermoanaerobaculia		0		-
								g__Pelagicoccus	9.627e-05	0.000536	0	0	0.3416	0.5071	0	0.0002888	9.626e-05		c__Elusimicrobia.o__MVP_88.f__norank_o__MVP_88		0		-
								g__Gemmatimonas	9.627e-05	0.000536	0	0	0.3416	0.5071	0	0.0002888	9.626e-05		c__Clostridia.o__Oscillospirales.f__Ruminococcaceae.g__unclassified_f__Ruminococcaceae		2.77369		-
								g__norank_f__norank_o__Frankiales	9.627e-05	0.000536	0	0	0.3416	0.5071	0	0.0002888	9.625e-05		c__Gammaproteobacteria.o__Thiomicrospirales.f__Thioglobaceae		1.61314		-
								g__Eggerthia	9.627e-05	0.000536	0	0	0.3416	0.5071	0	0.0002888	9.626e-05		c__Actinobacteria		4.41378		-
								g__norank_f__norank_o__Absconditabacteriales_SR1	9.627e-05	0.000536	0	0	0.3416	0.5071	0	0.0002888	9.626e-05		c__Alphaproteobacteria.o__Paracaedibacterales.f__Paracaedibacteraceae.g__norank_f__Paracaedibacteraceae		0.270719		-
								g__norank_f__Sporomusaceae	9.627e-05	0.000536	0	0	0.3416	0.5071	0	0.0002888	9.625e-05		c__Nitrospinia		0.298747		-
								g__Sulfurospirillum	9.627e-05	0.000536	0	0	0.3416	0.5071	0	0.0002888	9.625e-05		c__Acidobacteriae.o__unclassified_c__Acidobacteriae.f__unclassified_c__Acidobacteriae		0		-
																			c__Gammaproteobacteria.o__Burkholderiales.f__Chromobacteriaceae		0		-
																			c__Kryptonia.o__Kryptoniales.f__BSV26		0		-
																			c__Holophagae.o__Subgroup_7		0		-
																			c__Gammaproteobacteria.o__Burkholderiales.f__Rhodocyclaceae.g__Sulfuritalea		0.599777		-
																			c__Ignavibacteria.o__Ignavibacteriales		0		-
																			c__Gammaproteobacteria.o__JG36_TzT_191.f__norank_o__JG36_TzT_191.g__norank_f__norank_o__JG36_TzT_191		0		-
																			c__Synergistia.o__Synergistales.f__Synergistaceae.g__Candidatus_Tammella		0.270719		-
																			c__Desulfobulbia		0		-
																			c__Desulfobulbia.o__Desulfobulbales		0		-
																			c__Alphaproteobacteria.o__Rickettsiales.f__SM1B06.g__norank_f__SM1B06		0		-
																			c__Gammaproteobacteria.o__Burkholderiales.f__Rhodocyclaceae.g__Ferribacterium		0		-
																			c__Negativicutes.o__unclassified_c__Negativicutes.f__unclassified_c__Negativicutes		2.3333		-
																			c__Bacteroidia.o__Sphingobacteriales.f__S15A_MN91.g__norank_f__S15A_MN91		0		-
																			c__Gammaproteobacteria.o__OM182_clade.f__norank_o__OM182_clade		0.599777		-
																			c__ABY1.o__unclassified_c__ABY1.f__unclassified_c__ABY1		0		-
																			c__Clostridia.o__Peptococcales.f__Peptococcaceae		1.8039		-
																			c__Gammaproteobacteria.o__unclassified_c__Gammaproteobacteria.f__unclassified_c__Gammaproteobacteria.g__unclassified_c__Gammaproteobacteria		0		-
																			c__Alphaproteobacteria.o__Rhizobiales.f__Rhizobiaceae.g__Aureimonas		0		-
																			c__Gammaproteobacteria.o__Pasteurellales.f__Pasteurellaceae		3.51886		-
																			c__Gammaproteobacteria.o__UBA10353_marine_group		0		-
																			c__Negativicutes.o__Acidaminococcales.f__Acidaminococcaceae		4.45942		-
																			c__Gammaproteobacteria.o__HOC36		0.599777		-
																			c__Deinococci.o__Deinococcales.f__Trueperaceae.g__Truepera		0		-
																			c__Alphaproteobacteria.o__Rhizobiales.f__Beijerinckiaceae.g__unclassified_f__Beijerinckiaceae		0.44681		-
																			c__JG30_KF_CM66.o__norank_c__JG30_KF_CM66.f__norank_o__norank_c__JG30_KF_CM66		0		-
																			c__Bacilli.o__Erysipelotrichales.f__Erysipelatoclostridiaceae		4.19958		-
																			c__unclassified_p__Myxococcota.o__unclassified_p__Myxococcota.f__unclassified_p__Myxococcota		0		-
																			c__Bacteroidia.o__Flavobacteriales.f__Flavobacteriaceae.g__NS5_marine_group		0.814787		-
																			c__Parcubacteria		0.270719		-
																			c__Desulfobacteria.o__Desulfobacterales.f__Desulfosarcinaceae		0.270719		-
																			c__SJA_28.o__norank_c__SJA_28		0		-
																			c__Cloacimonadia.o__Cloacimonadales.f__Cloacimonadaceae.g__Candidatus_Cloacimonas		0		-
																			c__Acidimicrobiia.o__Microtrichales.f__Microtrichaceae.g__norank_f__Microtrichaceae		0.44681		-
																			c__Alphaproteobacteria.o__Rhodobacterales.f__Rhodobacteraceae.g__Sulfitobacter		1.52599		-
																			c__Actinobacteria.o__Micrococcales.f__Dermatophilaceae.g__unclassified_f__Dermatophilaceae		0		-
																			c__Desulfobacteria		0.270719		-
																			c__Actinobacteria.o__KIST_JJY010.f__norank_o__KIST_JJY010.g__norank_f__norank_o__KIST_JJY010		0		-
																			c__Chlamydiae.o__Chlamydiales.f__Chlamydiaceae		0		-
																			c__Clostridia.o__Oscillospirales.f__Clostridium_methylpentosum_group		0.696687		-
																			c__Coriobacteriia.o__Coriobacteriales.f__Coriobacteriales_Incertae_Sedis		2.30947		-
																			c__DG_56.o__norank_c__DG_56.f__norank_o__norank_c__DG_56		0		-
																			c__Clostridia.o__Lachnospirales.f__Lachnospiraceae.g__Ruminococcus_torques_group		3.84758		-
																			c__Bacteroidia.o__Sphingobacteriales.f__env_OPS_17.g__norank_f__env_OPS_17		0		-
																			c__Phycisphaerae.o__Phycisphaerales.f__Phycisphaeraceae		0		-
																			c__Negativicutes.o__Veillonellales_Selenomonadales.f__Veillonellaceae.g__Dialister		4.3611		-
																			c__Bacilli.o__Izemoplasmatales.f__norank_o__Izemoplasmatales		1.29875		-
																			c__Clostridia.o__Clostridia_vadinBB60_group		3.69355		-
																			c__Anaerolineae.o__Caldilineales.f__Caldilineaceae.g__norank_f__Caldilineaceae		0.270719		-
																			c__Gammaproteobacteria.o__Burkholderiales.f__Chitinimonadaceae.g__Chitinimonas		0		-
																			c__Thermoleophilia.o__Solirubrobacterales.f__Solirubrobacteraceae.g__unclassified_f__Solirubrobacteraceae		0		-
																			c__norank_p__SAR324_cladeMarine_group_B.o__norank_c__norank_p__SAR324_cladeMarine_group_B.f__norank_o__norank_c__norank_p__SAR324_cladeMarine_group_B		1.51376		-
																			c__Alphaproteobacteria.o__Dongiales.f__Dongiaceae		0		-
																			c__Bacteroidia.o__Chitinophagales.f__unclassified_o__Chitinophagales.g__unclassified_o__Chitinophagales		0		-
																			c__Clostridia.o__Oscillospirales.f__Ruminococcaceae.g__Paludicola		2.49861		-
																			c__Bacilli.o__Paenibacillales.f__Paenibacillaceae.g__Paenibacillus		0.270719		-
																			c__Myxococcia.o__Myxococcales.f__Anaeromyxobacteraceae.g__Anaeromyxobacter		0		-
																			c__Verrucomicrobiae.o__Verrucomicrobiales.f__Rubritaleaceae.g__Roseibacillus		0.900807		-
																			c__Alphaproteobacteria.o__Sphingomonadales.f__Sphingomonadaceae.g__Parasphingopyxis		0		-
																			c__Babeliae.o__Babeliales.f__unclassified_o__Babeliales.g__unclassified_o__Babeliales		0		-
																			c__Spirochaetia.o__Spirochaetales.f__Spirochaetaceae.g__norank_f__Spirochaetaceae		0		-
																			c__Saccharimonadia.o__Saccharimonadales.f__norank_o__Saccharimonadales.g__norank_f__norank_o__Saccharimonadales		1.90419		-
																			c__Microgenomatia.o__Candidatus_Woykebacteria		0		-
																			c__Bacteroidia.o__Bacteroidales.f__unclassified_o__Bacteroidales		1.89534		-
																			c__Bacteroidia.o__Bacteroidales.f__Porphyromonadaceae.g__Porphyromonas		0.872779		-
																			c__Gammaproteobacteria.o__PLTA13.f__norank_o__PLTA13		0		-
																			c__Negativicutes.o__Veillonellales_Selenomonadales.f__Selenomonadaceae.g__Quinella		0		-
																			c__Bacteroidia.o__Flavobacteriales.f__Flavobacteriaceae.g__NS4_marine_group		0.842815		-
																			c__Saccharimonadia.o__Saccharimonadales.f__norank_o__Saccharimonadales		1.90419		-
																			c__Clostridia.o__Oscillospirales.f__Ruminococcaceae.g__Eubacterium_siraeum_group		3.05853		-
																			c__Saccharimonadia.o__Saccharimonadales.f__LWQ8		0		-
																			c__Clostridia.o__Christensenellales		3.73108		-
																			c__Clostridia.o__Clostridiales.f__Clostridiaceae.g__Sarcina		2.42908		-
																			c__Gammaproteobacteria.o__Burkholderiales.f__Comamonadaceae.g__Inhella		0		-
																			c__Gammaproteobacteria.o__Burkholderiales.f__Sutterellaceae.g__AAP99		0		-
																			c__Cyanobacteriia.o__Cyanobacteriales.f__Chroococcidiopsaceae.g__Gloeocapsa_PCC_7428		0		-
																			c__Alphaproteobacteria.o__SAR11_clade.f__Clade_I.g__Clade_Ia		0.842815		-
																			c__Campylobacteria.o__Campylobacterales.f__Sulfurovaceae.g__Sulfurovum		0		-
																			c__Gammaproteobacteria.o__Pseudomonadales.f__Moraxellaceae.g__Enhydrobacter		2.34014		-
																			c__Gammaproteobacteria.o__Burkholderiales.f__Rhodocyclaceae.g__unclassified_f__Rhodocyclaceae		0		-
																			c__Gracilibacteria.o__JGI_0000069_P22.f__norank_o__JGI_0000069_P22		0		-
																			c__Alphaproteobacteria.o__Rhizobiales.f__Beijerinckiaceae.g__FukuN57		0		-
																			c__Lineage_IIa.o__norank_c__Lineage_IIa		0		-
																			c__Bacteroidia.o__Bacteroidales.f__Prevotellaceae.g__Prevotellaceae_NK3B31_group		3.09289		-
																			c__Actinobacteria.o__Micrococcales.f__Micrococcaceae.g__Rothia		3.85102		-
																			c__unclassified_k__norank_d__Bacteria		2.39217		-
																			c__Cyanobacteriia.o__Cyanobacteriales.f__Chroococcidiopsaceae		1.11582		-
																			c__Blastocatellia.o__Blastocatellales.f__Blastocatellaceae.g__JGI_0001001_H03		0		-
																			c__Bacteroidia.o__Bacteroidales.f__Rikenellaceae.g__U29_B03		0		-
																			c__Gammaproteobacteria.o__Halothiobacillales		0		-
																			c__Acidimicrobiia.o__Microtrichales.f__Microtrichaceae		1.27072		-
																			c__Bacilli.o__Lactobacillales.f__Leuconostocaceae.g__Weissella		3.0659		-
																			c__Cloacimonadia.o__Cloacimonadales.f__norank_o__Cloacimonadales		0		-
																			c__Desulfobacteria.o__Desulfatiglandales.f__Desulfatiglandaceae.g__Desulfatiglans		0		-
																			c__Vampirivibrionia.o__Obscuribacterales.f__Obscuribacteraceae		0		-
																			c__norank_p__Marinimicrobia_SAR406_clade.o__norank_c__norank_p__Marinimicrobia_SAR406_clade		1.29191		-
																			c__Bacteroidia.o__Flavobacteriales.f__Flavobacteriaceae.g__norank_f__Flavobacteriaceae		1.59294		-
																			c__Bacilli.o__Lactobacillales.f__Streptococcaceae.g__unclassified_f__Streptococcaceae		2.1709		-
																			c__Gammaproteobacteria.o__R7C24.f__norank_o__R7C24.g__norank_f__norank_o__R7C24		0		-
																			c__Verrucomicrobiae.o__Opitutales		0		-
																			c__Kiritimatiellae		0.571749		-
																			c__OM190.o__norank_c__OM190.f__norank_o__norank_c__OM190		0		-
																			c__Gammaproteobacteria.o__Burkholderiales.f__Nitrosomonadaceae		0.270719		-
																			c__Aminicenantia.o__Aminicenantales.f__norank_o__Aminicenantales.g__norank_f__norank_o__Aminicenantales		0		-
																			c__Campylobacteria.o__Campylobacterales.f__Sulfurimonadaceae		1.03911		-
																			c__Desulfobacteria.o__Desulfobacterales		0.270719		-
																			c__Gammaproteobacteria.o__Burkholderiales.f__Alcaligenaceae		2.0769		-
																			c__Hydrogenedentia		0		-
																			c__Desulfovibrionia		3.43673		-
																			c__Bacteroidia.o__Bacteroidales.f__Prevotellaceae.g__Prevotellaceae_Ga6A1_group		2.54795		-
																			c__Clostridia.o__Eubacteriales.f__Eubacteriaceae.g__Eubacterium		2.09026		-
																			c__Alphaproteobacteria.o__Parvibaculales.f__OCS116_clade		0.814787		-
																			c__Campylobacteria.o__Campylobacterales.f__Sulfurospirillaceae.g__Sulfurospirillum		0		-
																			c__Alphaproteobacteria.o__Puniceispirillales.f__SAR116_clade.g__norank_f__SAR116_clade		0		-
																			c__Gammaproteobacteria.o__Steroidobacterales.f__Steroidobacteraceae		0		-
																			c__Bacteroidia.o__Bacteroidales.f__Bacteroidales_Incertae_Sedis		0.44681		-
																			c__Bacteroidia.o__Bacteroidales.f__Porphyromonadaceae		0.872779		-
																			c__Anaerolineae.o__norank_c__Anaerolineae		0		-
																			c__DG_56.o__norank_c__DG_56		0		-
																			c__Bacteroidia.o__Bacteroidales.f__p_251_o5.g__norank_f__p_251_o5		0		-
																			c__Alphaproteobacteria.o__SAR11_clade.f__Clade_III		0.44681		-
																			c__Gammaproteobacteria.o__Burkholderiales.f__Aquaspirillaceae		0		-
																			c__Gammaproteobacteria.o__Burkholderiales.f__A21b		0		-
																			c__Actinobacteria.o__Frankiales.f__Sporichthyaceae.g__Candidatus_Planktophila		0		-
																			c__Thermoleophilia.o__Solirubrobacterales.f__Solirubrobacteraceae		0		-
																			c__Syntrophia		0		-
																			c__Deinococci.o__Deinococcales.f__Deinococcaceae		0		-
																			c__Gammaproteobacteria.o__Steroidobacterales.f__Woeseiaceae		0.571749		-
																			c__Gammaproteobacteria.o__Burkholderiales.f__unclassified_o__Burkholderiales		0		-
																			c__Microgenomatia		0		-
																			c__Cyanobacteriia.o__Cyanobacteriales.f__Chroococcidiopsaceae.g__norank_f__Chroococcidiopsaceae		0.571749		-
																			c__unclassified_p__Myxococcota.o__unclassified_p__Myxococcota		0		-
																			c__Actinobacteria.o__KIST_JJY010		0		-
																			c__Gammaproteobacteria.o__Pasteurellales.f__Pasteurellaceae.g__Haemophilus		3.51597		-
																			c__Clostridia.o__Oscillospirales.f__Oscillospiraceae.g__Papillibacter		1.38466		-
																			c__Babeliae		0		-
																			c__Alphaproteobacteria.o__Sphingomonadales.f__Sphingomonadaceae.g__unclassified_f__Sphingomonadaceae		0.696687		-
																			c__Microgenomatia.o__Candidatus_Collierbacteria		0		-
																			c__Clostridia.o__Oscillospirales.f__Eubacterium_coprostanoligenes_group		3.81693		-
																			c__unclassified_p__Acidobacteriota.o__unclassified_p__Acidobacteriota.f__unclassified_p__Acidobacteriota		0		-
																			c__Bacteroidia.o__Bacteroidales.f__Prolixibacteraceae.g__WCHB1_32		0		-
																			c__Bacteroidia.o__Sphingobacteriales.f__AKYH767.g__norank_f__AKYH767		0		-
																			c__Bacteroidia.o__Bacteroidales.f__M2PB4_65_termite_group.g__norank_f__M2PB4_65_termite_group		0		-
																			c__Clostridia.o__Lachnospirales.f__Lachnospiraceae.g__Lachnospiraceae_UCG_003		2.03911		-
																			c__Bacteroidia.o__Flavobacteriales.f__Flavobacteriaceae		2.03415		-
																			c__Bacilli.o__Erysipelotrichales.f__Erysipelotrichaceae.g__Erysipelothrix		0		-
																			c__Alphaproteobacteria.o__Caulobacterales		1.37793		-
																			c__Acidimicrobiia.o__Microtrichales.f__Microtrichaceae.g__Sva0996_marine_group		1.20014		-
																			c__Clostridia.o__Eubacteriales		2.16002		-
																			c__Alphaproteobacteria.o__Rhizobiales		1.58247		-
																			c__Vicinamibacteria.o__Vicinamibacterales.f__Vicinamibacteraceae.g__norank_f__Vicinamibacteraceae		0		-
																			c__Gammaproteobacteria.o__Methylococcales.f__Methylomonadaceae		0		-
																			c__Omnitrophia		0		-
																			c__Actinobacteria.o__Propionibacteriales.f__Nocardioidaceae.g__Nocardioides		0		-
																			c__Gammaproteobacteria.o__Pseudomonadales.f__Moraxellaceae.g__unclassified_f__Moraxellaceae		0		-
																			c__Actinobacteria.o__Micrococcales.f__Dermatophilaceae		0		-
																			c__Cyanobacteriia.o__Cyanobacteriales.f__unclassified_o__Cyanobacteriales.g__unclassified_o__Cyanobacteriales		0		-
																			c__unclassified_k__norank_d__Bacteria.o__unclassified_k__norank_d__Bacteria.f__unclassified_k__norank_d__Bacteria		2.39217		-
																			c__Bacteroidia.o__Chitinophagales.f__Chitinophagaceae.g__norank_f__Chitinophagaceae		0		-
																			c__Negativicutes.o__Acidaminococcales		4.45942		-
																			c__Anaerolineae.o__SJA_15.f__norank_o__SJA_15.g__norank_f__norank_o__SJA_15		0		-
																			c__Cyanobacteriia.o__Cyanobacteriales.f__Oscillatoriaceae		0.270719		-
																			c__Gammaproteobacteria.o__Burkholderiales.f__Comamonadaceae.g__Aquabacterium		0.74784		-
																			c__Anaerolineae.o__SJA_15.f__norank_o__SJA_15		0		-
																			c__Syntrophia.o__Syntrophales		0		-
																			c__Bacteroidia.o__Bacteroidales.f__Prolixibacteraceae.g__Roseimarinus		0		-
																			c__Polyangia.o__Blfdi19.f__norank_o__Blfdi19.g__norank_f__norank_o__Blfdi19		0		-
																			c__Vampirivibrionia.o__Vampirovibrionales.f__norank_o__Vampirovibrionales		0		-
																			c__Gammaproteobacteria.o__Burkholderiales.f__Rhodocyclaceae.g__norank_f__Rhodocyclaceae		0		-
																			c__Clostridia.o__Peptostreptococcales_Tissierellales.f__Anaerovoracaceae.g__Family_XIII_AD3011_group		2.5284		-
																			c__Bacilli.o__Erysipelotrichales.f__Erysipelotrichaceae.g__Dielma		1.22496		-
																			c__Alphaproteobacteria.o__Acetobacterales.f__Acetobacteraceae.g__Acidocella		0		-
																			c__Alphaproteobacteria.o__Rhizobiales.f__Hyphomicrobiaceae.g__unclassified_f__Hyphomicrobiaceae		0		-
																			c__Gammaproteobacteria.o__Burkholderiales.f__B1_7BS.g__norank_f__B1_7BS		0		-
																			c__Actinobacteria.o__Micromonosporales.f__Micromonosporaceae		0		-
																			c__Bacteroidia.o__Flavobacteriales.f__Flavobacteriaceae.g__Leeuwenhoekiella		0		-
																			c__Gammaproteobacteria.o__Gammaproteobacteria_Incertae_Sedis.f__unclassified_o__Gammaproteobacteria_Incertae_Sedis.g__Candidatus_Berkiella		0		-
																			c__Gammaproteobacteria.o__Burkholderiales.f__Comamonadaceae.g__Ottowia		0		-
																			c__Vampirivibrionia.o__Vampirovibrionales		0		-
																			c__Bacilli.o__Erysipelotrichales.f__Erysipelotrichaceae.g__Anaerorhabdus_furcosa_group		0		-
																			c__Gammaproteobacteria.o__Xanthomonadales.f__Xanthomonadaceae		0.74784		-
																			c__Gammaproteobacteria.o__Alteromonadales.f__Moritellaceae		1.20014		-
																			c__Gammaproteobacteria		4.66712		-
																			c__bacteriap25.o__norank_c__bacteriap25.f__norank_o__norank_c__bacteriap25		0		-
																			c__Clostridia.o__Lachnospirales.f__Lachnospiraceae.g__Stomatobaculum		1.8022		-
																			c__norank_p__NB1_j.o__norank_c__norank_p__NB1_j		0		-
																			c__Alphaproteobacteria.o__Acetobacterales.f__Acetobacteraceae.g__norank_f__Acetobacteraceae		0		-
																			c__Subgroup_20.o__norank_c__Subgroup_20.f__norank_o__norank_c__Subgroup_20.g__norank_f__norank_o__norank_c__Subgroup_20		0.44681		-
																			c__Bacilli		5.06029		-
																			c__Bacilli.o__Lactobacillales.f__unclassified_o__Lactobacillales		2.30307		-
																			c__Sericytochromatia.o__norank_c__Sericytochromatia		0		-
																			c__Desulfovibrionia.o__Desulfovibrionales.f__Desulfovibrionaceae.g__Bilophila		3.36291		-
																			c__Verrucomicrobiae.o__Opitutales.f__Puniceicoccaceae		0		-
																			c__Clostridia.o__Oscillospirales.f__Oscillospiraceae.g__Oscillibacter		3.25771		-
																			c__Subgroup_18.o__norank_c__Subgroup_18.f__norank_o__norank_c__Subgroup_18.g__norank_f__norank_o__norank_c__Subgroup_18		0		-
																			c__Coriobacteriia.o__Coriobacteriales.f__Coriobacteriales_Incertae_Sedis.g__norank_f__Coriobacteriales_Incertae_Sedis		2.29438		-
																			c__Coriobacteriia.o__Coriobacteriales.f__Eggerthellaceae.g__CHKCI002		1.03911		-
																			c__Clostridia.o__Oscillospirales.f__norank_o__Oscillospirales.g__norank_f__norank_o__Oscillospirales		1.27072		-
																			c__Clostridia.o__Eubacteriales.f__Anaerofustaceae		1.11582		-
																			c__Dojkabacteria.o__norank_c__Dojkabacteria.f__norank_o__norank_c__Dojkabacteria		0		-
																			c__Alphaproteobacteria.o__Azospirillales		0		-
																			c__Gammaproteobacteria.o__Burkholderiales.f__Sutterellaceae.g__Sutterella		3.03114		-
																			c__Bacteroidia.o__Sphingobacteriales.f__Lentimicrobiaceae.g__Lentimicrobium		0		-
																			c__Gammaproteobacteria.o__Cellvibrionales.f__Cellvibrionaceae.g__norank_f__Cellvibrionaceae		0.298747		-
																			c__Deinococci.o__Thermales.f__Thermaceae.g__Meiothermus		0		-
																			c__Gammaproteobacteria.o__Beggiatoales.f__Beggiatoaceae.g__Beggiatoa		0		-
																			c__Clostridia.o__Lachnospirales.f__Defluviitaleaceae		1.66866		-
																			c__Coriobacteriia.o__Coriobacteriales.f__Eggerthellaceae.g__norank_f__Eggerthellaceae		0.474839		-
																			c__Alphaproteobacteria.o__Rickettsiales.f__norank_o__Rickettsiales.g__norank_f__norank_o__Rickettsiales		0		-
																			c__OLB14		0		-
																			c__Clostridia.o__Peptococcales.f__Peptococcaceae.g__Peptococcus		1.64117		-
																			c__AD3.o__norank_c__AD3.f__norank_o__norank_c__AD3.g__norank_f__norank_o__norank_c__AD3		0		-
																			c__Cyanobacteriia.o__unclassified_c__Cyanobacteriia		0.44681		-
																			c__Dehalococcoidia.o__SAR202_clade		0.923931		-
																			c__Bacteroidia.o__Bacteroidales.f__Williamwhitmaniaceae		0		-
																			c__Gammaproteobacteria.o__Chromatiales.f__Chromatiaceae		0.44681		-
																			c__Verrucomicrobiae.o__Chthoniobacterales		0.270719		-
																			c__Gammaproteobacteria.o__Aeromonadales.f__Aeromonadaceae		1.68569		-
																			c__Alphaproteobacteria.o__Rhodobacterales.f__Rhodobacteraceae.g__Marivita		0		-
																			c__Campylobacteria.o__Campylobacterales.f__unclassified_o__Campylobacterales.g__unclassified_o__Campylobacterales		0		-
																			c__Gammaproteobacteria.o__Thiomicrospirales		1.61314		-
																			c__Bacteroidia.o__Chitinophagales.f__37_13.g__norank_f__37_13		0		-
																			c__Clostridia.o__Oscillospirales.f__Butyricicoccaceae.g__UCG_009		2.10641		-
																			c__Bacteroidia.o__Bacteroidales.f__p_251_o5		0		-
																			c__Clostridia.o__Clostridiales		3.5157		-
																			c__Coriobacteriia.o__Coriobacteriales.f__unclassified_o__Coriobacteriales		0.298747		-
																			c__Hydrogenedentia.o__Hydrogenedentiales		0		-
																			c__Clostridia.o__Lachnospirales.f__Lachnospiraceae.g__Howardella		2.27072		-
																			c__Subgroup_18.o__norank_c__Subgroup_18		0		-
																			c__Gammaproteobacteria.o__Aeromonadales.f__Aeromonadaceae.g__unclassified_f__Aeromonadaceae		0		-
																			c__Alphaproteobacteria.o__Rhodospirillales.f__AEGEAN_169_marine_group		0.74784		-
																			c__Cloacimonadia.o__Cloacimonadales		0		-
																			c__Gammaproteobacteria.o__Burkholderiales.f__Aquaspirillaceae.g__Rivicola		0		-
																			c__Clostridia.o__Oscillospirales.f__Ruminococcaceae.g__CAG_352		3.72126		-
																			c__Anaerolineae.o__unclassified_c__Anaerolineae.f__unclassified_c__Anaerolineae.g__unclassified_c__Anaerolineae		0		-
																			c__Gammaproteobacteria.o__Gammaproteobacteria_Incertae_Sedis		0.571749		-
																			c__Planctomycetes.o__Isosphaerales.f__Isosphaeraceae		0		-
																			c__Bacteroidia.o__Flavobacteriales.f__Flavobacteriaceae.g__Zeaxanthinibacter		0.270719		-
																			c__Coriobacteriia.o__Coriobacteriales.f__Coriobacteriaceae		3.57639		-
																			c__Acidobacteriae.o__Bryobacterales.f__Bryobacteraceae.g__Bryobacter		0		-
																			c__Clostridia.o__Oscillospirales.f__Clostridium_methylpentosum_group.g__norank_f__Clostridium_methylpentosum_group		0.696687		-
																			c__SJA_28.o__norank_c__SJA_28.f__norank_o__norank_c__SJA_28.g__norank_f__norank_o__norank_c__SJA_28		0		-
																			c__Anaerolineae.o__C10_SB1A.f__norank_o__C10_SB1A.g__norank_f__norank_o__C10_SB1A		0		-
																			c__Syntrophia.o__Syntrophales.f__Syntrophaceae		0		-
																			c__Bacteroidia.o__Bacteroidales.f__Williamwhitmaniaceae.g__Acetobacteroides		0		-
																			c__Planctomycetes.o__Isosphaerales		0		-
																			c__Actinobacteria.o__Propionibacteriales.f__Propionibacteriaceae.g__Propioniciclava		0		-
																			c__Bacteroidia.o__Sphingobacteriales.f__unclassified_o__Sphingobacteriales		0		-
																			c__Clostridia.o__Peptostreptococcales_Tissierellales.f__Acidaminobacteraceae.g__Acidaminobacter		0		-
																			c__Acidobacteriae.o__Elev_16S_1166.f__norank_o__Elev_16S_1166		0		-
																			c__Lentisphaeria.o__Victivallales		0		-
																			c__Campylobacteria.o__Campylobacterales.f__Arcobacteraceae		0.298747		-
																			c__Alphaproteobacteria.o__Rhodospirillales.f__AEGEAN_169_marine_group.g__norank_f__AEGEAN_169_marine_group		0.74784		-
																			c__Alphaproteobacteria.o__Rhodospirillales.f__norank_o__Rhodospirillales.g__norank_f__norank_o__Rhodospirillales		1.92714		-
																			c__Clostridia.o__Peptostreptococcales_Tissierellales		4.01368		-
																			c__Clostridia.o__Clostridiales.f__Clostridiaceae.g__Clostridium_sensu_stricto_11		0		-
																			c__Alphaproteobacteria.o__Rhodobacterales.f__Rhodobacteraceae		1.83657		-
																			c__Gammaproteobacteria.o__Salinisphaerales		0.474839		-
																			c__Bacteroidia.o__Bacteroidales.f__SB_5.g__norank_f__SB_5		0		-
																			c__Gammaproteobacteria.o__Burkholderiales.f__Rhodocyclaceae.g__Azospira		0		-
																			c__Alphaproteobacteria.o__Defluviicoccales.f__Defluviicoccaceae		0		-
																			c__Clostridia.o__Oscillospirales.f__norank_o__Oscillospirales		1.65093		-
																			c__Bacteroidia.o__Flavobacteriales.f__Weeksellaceae		1.04887		-
																			c__Gammaproteobacteria.o__Methylococcales.f__Methylomonadaceae.g__Methylomonas		0		-
																			c__Bacteroidia.o__Bacteroidales.f__Prevotellaceae.g__norank_f__Prevotellaceae		2.7513		-
																			c__Clostridia.o__Lachnospirales.f__Lachnospiraceae.g__Ruminococcus_gnavus_group		3.56935		-
																			c__Negativicutes.o__Veillonellales_Selenomonadales		5.0106		-
																			c__Acidimicrobiia.o__IMCC26256.f__norank_o__IMCC26256		0		-
																			c__Actinobacteria.o__Propionibacteriales		1.33142		-
																			c__Ignavibacteria.o__Ignavibacteriales.f__PHOS_HE36		0		-
																			c__Alphaproteobacteria.o__Caulobacterales.f__Hyphomonadaceae.g__Henriciella		0		-
																			c__Chloroflexia.o__Thermomicrobiales.f__AKYG1722.g__norank_f__AKYG1722		0		-
																			c__Actinobacteria.o__Frankiales.f__Nakamurellaceae.g__Nakamurella		0		-
																			c__Gammaproteobacteria.o__Burkholderiales.f__SC_I_84.g__norank_f__SC_I_84		0		-
																			c__Gammaproteobacteria.o__Burkholderiales.f__B1_7BS		0		-
																			c__Lentisphaeria.o__Oligosphaerales.f__Lenti_02		0		-
																			c__Bacilli.o__Lactobacillales.f__Leuconostocaceae		3.0769		-
																			c__Clostridia.o__Lachnospirales.f__Lachnospiraceae.g__Epulopiscium		0		-
																			c__Desulfuromonadia.o__PB19.f__norank_o__PB19		0		-
																			c__Verrucomicrobiae.o__Verrucomicrobiales.f__Verrucomicrobiaceae.g__unclassified_f__Verrucomicrobiaceae		0		-
																			c__norank_p__WPS_2.o__norank_c__norank_p__WPS_2.f__norank_o__norank_c__norank_p__WPS_2		0		-
																			c__Negativicutes.o__Veillonellales_Selenomonadales.f__Sporomusaceae.g__norank_f__Sporomusaceae		0		-
																			c__Gammaproteobacteria.o__Burkholderiales.f__Alcaligenaceae.g__Alcaligenes		0.668659		-
																			c__Bacteroidia.o__Cytophagales.f__Spirosomaceae		0.814787		-
																			c__Bacteroidia.o__Sphingobacteriales.f__S15A_MN91		0		-
																			c__Babeliae.o__Babeliales.f__unclassified_o__Babeliales		0		-
																			c__Bacteroidia.o__Sphingobacteriales.f__KD1_131.g__norank_f__KD1_131		0		-
																			c__Nitrospiria.o__Nitrospirales.f__Nitrospiraceae.g__Nitrospira		0		-
																			c__Clostridia.o__Clostridiales.f__Caloramatoraceae		0		-
																			c__Clostridia.o__Lachnospirales.f__Lachnospiraceae.g__Lachnospiraceae_NK4B4_group		1.14578		-
																			c__Negativicutes.o__Acidaminococcales.f__Acidaminococcaceae.g__Phascolarctobacterium		4.45942		-
																			c__norank_p__Latescibacterota.o__norank_c__norank_p__Latescibacterota		0		-
																			c__Bacteroidia.o__Sphingobacteriales.f__KD1_131		0		-
																			c__Parcubacteria.o__Candidatus_Kaiserbacteria.f__norank_o__Candidatus_Kaiserbacteria		0		-
																			c__Gammaproteobacteria.o__Burkholderiales.f__Oxalobacteraceae.g__Oxalobacter		1.89911		-
																			c__Clostridia.o__Peptostreptococcales_Tissierellales.f__norank_o__Peptostreptococcales_Tissierellales.g__Ezakiella		0.872779		-
																			c__Myxococcia		0		-
																			c__Bacteroidia.o__Flavobacteriales.f__NS9_marine_group.g__norank_f__NS9_marine_group		1.24844		-
																			c__Clostridia.o__Oscillospirales.f__Oscillospiraceae.g__V9D2013_group		1.11582		-
																			c__Bacteroidia.o__Sphingobacteriales.f__NS11_12_marine_group		0.270719		-
																			c__TK10.o__norank_c__TK10.f__norank_o__norank_c__TK10.g__norank_f__norank_o__norank_c__TK10		0		-
																			c__Alphaproteobacteria.o__Tistrellales.f__Geminicoccaceae		0		-
																			c__Verrucomicrobiae.o__Opitutales.f__Opitutaceae.g__unclassified_f__Opitutaceae		0		-
																			c__Alphaproteobacteria.o__Paracaedibacterales		0.270719		-
																			c__Clostridia.o__Peptostreptococcales_Tissierellales.f__Anaerovoracaceae.g__S5_A14a		0		-
																			c__Anaerolineae.o__1_20.f__norank_o__1_20.g__norank_f__norank_o__1_20		0		-
																			c__Cyanobacteriia.o__Chloroplast.f__norank_o__Chloroplast.g__norank_f__norank_o__Chloroplast		2.47484		-
																			c__Gammaproteobacteria.o__Pseudomonadales.f__Moraxellaceae.g__Cavicella		0.599777		-
																			c__Alphaproteobacteria.o__Sphingomonadales		1.66866		-
																			c__Gammaproteobacteria.o__Cellvibrionales.f__Halieaceae.g__OM60NOR5_clade		1.14578		-
																			c__Anaerolineae.o__SBR1031.f__A4b		0		-
																			c__vadinHA49		0		-
																			c__Verrucomicrobiae.o__Pedosphaerales		0		-
																			c__Alphaproteobacteria.o__Parvibaculales.f__Parvibaculaceae.g__Parvibaculum		0.775869		-
																			c__norank_p__SAR324_cladeMarine_group_B.o__norank_c__norank_p__SAR324_cladeMarine_group_B		1.51376		-
																			c__Negativicutes.o__Veillonellales_Selenomonadales.f__Sporomusaceae.g__Anaerosinus		0		-
																			c__Lentisphaeria.o__Victivallales.f__Victivallaceae		0		-
																			c__Parcubacteria.o__Candidatus_Staskawiczbacteria.f__norank_o__Candidatus_Staskawiczbacteria.g__norank_f__norank_o__Candidatus_Staskawiczbacteria		0		-
																			c__Clostridia.o__Lachnospirales.f__Lachnospiraceae.g__A2		0		-
																			c__Gammaproteobacteria.o__Alteromonadales.f__Alteromonadaceae.g__Rheinheimera		0		-
																			c__Vampirivibrionia.o__Gastranaerophilales.f__norank_o__Gastranaerophilales		2.12198		-
																			c__Cyanobacteriia.o__unclassified_c__Cyanobacteriia.f__unclassified_c__Cyanobacteriia		0.44681		-
																			c__Gammaproteobacteria.o__Oceanospirillales.f__Alcanivoracaceae1.g__Alcanivorax		0.814787		-
																			c__Alphaproteobacteria		2.40585		-
																			c__Gammaproteobacteria.o__Pseudomonadales.f__Pseudomonadaceae.g__Pseudomonas		1.27072		-
																			c__Gammaproteobacteria.o__Enterobacterales.f__Morganellaceae.g__Morganella		0.923931		-
																			c__Oligoflexia.o__Silvanigrellales.f__Silvanigrellaceae.g__norank_f__Silvanigrellaceae		0		-
																			c__Alphaproteobacteria.o__norank_c__Alphaproteobacteria.f__norank_o__norank_c__Alphaproteobacteria.g__norank_f__norank_o__norank_c__Alphaproteobacteria		0		-
																			c__Bacteroidia.o__Sphingobacteriales.f__NS11_12_marine_group.g__norank_f__NS11_12_marine_group		0.270719		-
																			c__Gammaproteobacteria.o__Pseudomonadales		2.36321		-
																			c__Gemmatimonadetes.o__Gemmatimonadales.f__Gemmatimonadaceae.g__norank_f__Gemmatimonadaceae		0		-
																			c__Blastocatellia.o__11_24.f__norank_o__11_24.g__norank_f__norank_o__11_24		0		-
																			c__Alphaproteobacteria.o__unclassified_c__Alphaproteobacteria.f__unclassified_c__Alphaproteobacteria.g__unclassified_c__Alphaproteobacteria		0		-
																			c__Alphaproteobacteria.o__Rhizobiales.f__Xanthobacteraceae.g__Rhodoplanes		0		-
																			c__Gammaproteobacteria.o__Enterobacterales.f__Enterobacteriaceae.g__Klebsiella		3.77861		-
																			c__Gammaproteobacteria.o__unclassified_c__Gammaproteobacteria		0		-
																			c__Bacteroidia.o__unclassified_c__Bacteroidia		0		-
																			c__Gammaproteobacteria.o__Burkholderiales.f__Comamonadaceae.g__Delftia		0.270719		-
																			c__Vampirivibrionia.o__Vampirovibrionales.f__Vampirovibrionaceae		0		-
																			c__Gracilibacteria.o__Absconditabacteriales_SR1.f__norank_o__Absconditabacteriales_SR1.g__norank_f__norank_o__Absconditabacteriales_SR1		0		-
																			c__Bacteroidia.o__Bacteroidales.f__M2PB4_65_termite_group		0		-
																			c__Gracilibacteria.o__JGI_0000069_P22.f__norank_o__JGI_0000069_P22.g__norank_f__norank_o__JGI_0000069_P22		0		-
																			c__V2072_189E03.o__norank_c__V2072_189E03.f__norank_o__norank_c__V2072_189E03.g__norank_f__norank_o__norank_c__V2072_189E03		0		-
																			c__Bacteroidia.o__Chitinophagales.f__norank_o__Chitinophagales.g__norank_f__norank_o__Chitinophagales		0		-
																			c__Clostridia.o__Clostridiales.f__Caloramatoraceae.g__Fonticella		0		-
																			c__Gammaproteobacteria.o__Burkholderiales.f__Comamonadaceae.g__Limnohabitans		0		-
																			c__Lentisphaeria.o__Victivallales.f__Victivallaceae.g__norank_f__Victivallaceae		0		-
																			c__Chlamydiae.o__Chlamydiales.f__cvE6		0		-
																			c__Anaerolineae.o__SBR1031		0		-
																			c__Gammaproteobacteria.o__Oceanospirillales.f__Alcanivoracaceae		0.474839		-
																			c__Bacteroidia.o__Chitinophagales.f__Saprospiraceae		0.270719		-
																			c__Sericytochromatia		0		-
																			c__Lineage_IIc		0		-
																			c__Moduliflexia		0		-
																			c__Blastocatellia.o__Blastocatellales.f__Blastocatellaceae		0		-
																			c__Lentisphaeria.o__Victivallales.f__norank_o__Victivallales.g__norank_f__norank_o__Victivallales		0		-
																			c__Alphaproteobacteria.o__Rhodobacterales.f__Rhodobacteraceae.g__Octadecabacter		0.900807		-
																			c__Vicinamibacteria.o__Vicinamibacterales.f__Vicinamibacteraceae		0		-
																			c__Gammaproteobacteria.o__Ga0077536.f__norank_o__Ga0077536		0		-
																			c__Polyangia.o__mle1_27.f__norank_o__mle1_27.g__norank_f__norank_o__mle1_27		0		-
																			c__Campylobacteria.o__Campylobacterales.f__unclassified_o__Campylobacterales		0		-
																			c__Bacilli.o__Erysipelotrichales.f__Erysipelotrichaceae.g__norank_f__Erysipelotrichaceae		0		-
																			c__Dojkabacteria		0		-
																			c__Cloacimonadia.o__Cloacimonadales.f__norank_o__Cloacimonadales.g__norank_f__norank_o__Cloacimonadales		0		-
																			c__Actinobacteria.o__Actinomycetales.f__Actinomycetaceae.g__norank_f__Actinomycetaceae		0		-
																			c__Dojkabacteria.o__norank_c__Dojkabacteria.f__norank_o__norank_c__Dojkabacteria.g__norank_f__norank_o__norank_c__Dojkabacteria		0		-
																			c__Acidimicrobiia.o__IMCC26256.f__norank_o__IMCC26256.g__norank_f__norank_o__IMCC26256		0		-
																			c__Bacilli.o__Erysipelotrichales.f__Erysipelatoclostridiaceae.g__UCG_004		2.84706		-
																			c__Dehalococcoidia.o__SAR202_clade.f__norank_o__SAR202_clade		0.923931		-
																			c__Clostridia.o__Oscillospirales.f__Oscillospiraceae.g__norank_f__Oscillospiraceae		2.63219		-
																			c__Actinobacteria.o__Micromonosporales		0		-
																			c__Chlamydiae.o__Chlamydiales.f__Simkaniaceae		0		-
																			c__Bacilli.o__Thermoactinomycetales.f__Thermoactinomycetaceae		0		-
																			c__Gammaproteobacteria.o__Vibrionales		0.872779		-
																			c__Synergistia.o__Synergistales		2.5991		-
																			c__Polyangia.o__mle1_27		0		-
																			c__Oligoflexia.o__Silvanigrellales.f__Silvanigrellaceae		0		-
																			c__Bacilli.o__Lactobacillales.f__Enterococcaceae		4.5694		-
																			c__Alphaproteobacteria.o__Rickettsiales.f__Mitochondria		0		-
																			c__Microgenomatia.o__Candidatus_Woesebacteria		0		-
																			c__Gammaproteobacteria.o__Aeromonadales.f__Aeromonadaceae.g__Tolumonas		0.270719		-
																			c__norank_p__WPS_2.o__norank_c__norank_p__WPS_2.f__norank_o__norank_c__norank_p__WPS_2.g__norank_f__norank_o__norank_c__norank_p__WPS_2		0		-
																			c__Bacteroidia.o__Flavobacteriales.f__Flavobacteriaceae.g__Capnocytophaga		1.36763		-
																			c__Desulfobacteria.o__Desulfatiglandales		0		-
																			c__Alphaproteobacteria.o__Rhizobiales.f__Devosiaceae		0		-
																			c__Bacilli.o__Lactobacillales.f__Streptococcaceae.g__Lactococcus		3.09158		-
																			c__Chloroflexia.o__Chloroflexales.f__Roseiflexaceae.g__unclassified_f__Roseiflexaceae		0		-
																			c__Gammaproteobacteria.o__Chromatiales		0.44681		-
																			c__Clostridia.o__Oscillospirales.f__UCG_011.g__norank_f__UCG_011		1.38466		-
																			c__Hydrogenedentia.o__Hydrogenedentiales.f__Hydrogenedensaceae		0		-
																			c__Gammaproteobacteria.o__Oceanospirillales		1.04887		-
																			c__Clostridia.o__Peptostreptococcales_Tissierellales.f__Peptostreptococcaceae		3.984		-
																			c__Kryptonia.o__Kryptoniales.f__BSV26.g__norank_f__BSV26		0		-
																			c__unclassified_p__Chloroflexi.o__unclassified_p__Chloroflexi.f__unclassified_p__Chloroflexi.g__unclassified_p__Chloroflexi		0		-
																			c__V2072_189E03.o__norank_c__V2072_189E03		0		-
																			c__Gammaproteobacteria.o__Nitrosococcales		0		-
																			c__Oligoflexia.o__0319_6G20.f__norank_o__0319_6G20.g__norank_f__norank_o__0319_6G20		0		-
																			c__Parcubacteria.o__norank_c__Parcubacteria.f__norank_o__norank_c__Parcubacteria.g__norank_f__norank_o__norank_c__Parcubacteria		0		-
																			c__Clostridia.o__Christensenellales.f__Christensenellaceae.g__unclassified_f__Christensenellaceae		0.842815		-
																			c__Alphaproteobacteria.o__Rhizobiales.f__Xanthobacteraceae		0.668659		-
																			c__OLB14.o__norank_c__OLB14		0		-
																			c__Alphaproteobacteria.o__Puniceispirillales		0		-
																			c__Bacteroidia.o__Bacteroidales.f__Rikenellaceae		4.2625		-
																			c__Gammaproteobacteria.o__Burkholderiales.f__Chitinibacteraceae		0		-
																			c__Bacilli.o__Erysipelotrichales.f__Erysipelatoclostridiaceae.g__Coprobacillus		1.52599		-
																			c__Subgroup_18		0		-
																			c__Parcubacteria.o__Candidatus_Kaiserbacteria		0		-
																			c__Dadabacteriia.o__Dadabacteriales		0		-
																			c__Microgenomatia.o__Candidatus_Woesebacteria.f__norank_o__Candidatus_Woesebacteria		0		-
																			c__unclassified_k__norank_d__Bacteria.o__unclassified_k__norank_d__Bacteria.f__unclassified_k__norank_d__Bacteria.g__unclassified_k__norank_d__Bacteria		2.39217		-
																			c__Actinobacteria.o__Micrococcales.f__Microbacteriaceae.g__Leucobacter		1.6229		-
																			c__Bacilli.o__Lactobacillales.f__Lactobacillaceae.g__Pediococcus		1.25299		-
																			c__Alphaproteobacteria.o__Holosporales.f__Holosporaceae		0		-
																			c__Bacilli.o__Lactobacillales.f__Lactobacillaceae.g__Lactobacillus		3.92591		-
																			c__Bacilli.o__Staphylococcales.f__Staphylococcaceae		1.31211		-
																			c__Dadabacteriia.o__Dadabacteriales.f__norank_o__Dadabacteriales		0		-
																			c__AD3		0		-
																			c__Omnitrophia.o__Omnitrophales.f__norank_o__Omnitrophales		0		-
																			c__Bacilli.o__Acholeplasmatales.f__Acholeplasmataceae		0		-
																			c__Clostridia.o__Clostridia_vadinBB60_group.f__norank_o__Clostridia_vadinBB60_group		3.69355		-
																			c__Verrucomicrobiae.o__Verrucomicrobiales.f__Verrucomicrobiaceae		0		-
																			c__Syntrophomonadia.o__Syntrophomonadales.f__Syntrophomonadaceae.g__Syntrophomonas		0		-
																			c__Anaerolineae.o__Anaerolineales.f__Anaerolineaceae.g__norank_f__Anaerolineaceae		0		-
																			c__Fusobacteriia.o__Fusobacteriales.f__Leptotrichiaceae.g__norank_f__Leptotrichiaceae		0		-
																			c__Spirochaetia		0.74784		-
																			c__Gammaproteobacteria.o__Xanthomonadales.f__Rhodanobacteraceae.g__unclassified_f__Rhodanobacteraceae		0		-
																			c__unclassified_p__Chloroflexi		0		-
																			c__Blastocatellia.o__unclassified_c__Blastocatellia		0		-
																			c__Coriobacteriia		3.81775		-
																			c__Gammaproteobacteria.o__Burkholderiales.f__Rhodocyclaceae.g__Sterolibacterium		0		-
																			c__norank_p__WPS_2.o__norank_c__norank_p__WPS_2		0		-
																			c__Alphaproteobacteria.o__Azospirillales.f__Inquilinaceae.g__Inquilinus		0		-
																			c__Bacilli.o__Erysipelotrichales.f__Erysipelatoclostridiaceae.g__Eggerthia		0		-
																			c__Alphaproteobacteria.o__Rickettsiales.f__Mitochondria.g__norank_f__Mitochondria		0		-
																			c__Gammaproteobacteria.o__Burkholderiales.f__T34.g__norank_f__T34		0.571749		-
																			c__Verrucomicrobiae.o__Verrucomicrobiales.f__Rubritaleaceae		0.900807		-
																			c__Deinococci.o__Deinococcales.f__Deinococcaceae.g__Deinococcus		0		-
																			c__Bacteroidia.o__Bacteroidales.f__Barnesiellaceae.g__Barnesiella		3.37161		-
																			c__JG30_KF_CM66		0		-
																			c__Alphaproteobacteria.o__Rhizobiales.f__Ancalomicrobiaceae		0		-
																			c__Endomicrobia.o__Endomicrobiales		0		-
																			c__Clostridia.o__Peptostreptococcales_Tissierellales.f__Peptostreptococcaceae.g__Filifactor		0.872779		-
																			c__Alphaproteobacteria.o__SAR11_clade		1.0769		-
																			c__Anaerolineae.o__C10_SB1A		0		-
																			c__Clostridia.o__Eubacteriales.f__Eubacteriaceae.g__Acetobacterium		0		-
																			c__Alphaproteobacteria.o__Rickettsiales.f__norank_o__Rickettsiales		0		-
																			c__Gammaproteobacteria.o__Cardiobacteriales.f__Cardiobacteriaceae		1.27072		-
																			c__Gammaproteobacteria.o__Pasteurellales.f__Pasteurellaceae.g__Aggregatibacter		1.6229		-
																			c__Clostridia.o__Peptostreptococcales_Tissierellales.f__Anaerovoracaceae.g__Mogibacterium		1.67726		-
																			c__Syntrophomonadia.o__Syntrophomonadales		0.270719		-
																			c__Alphaproteobacteria.o__Rhizobiales.f__Rhizobiales_Incertae_Sedis		0.44681		-
																			c__Vampirivibrionia.o__Obscuribacterales.f__Obscuribacteraceae.g__norank_f__Obscuribacteraceae		0		-
																			c__Bacteroidia.o__Chitinophagales		0.872779		-
																			c__Coriobacteriia.o__Coriobacteriales.f__Eggerthellaceae.g__Slackia		2.01108		-
																			c__Chlamydiae.o__Chlamydiales.f__Parachlamydiaceae.g__Neochlamydia		0		-
																			c__Synergistia.o__Synergistales.f__Synergistaceae.g__Cloacibacillus		2.54603		-
																			c__Microgenomatia.o__Candidatus_Collierbacteria.f__norank_o__Candidatus_Collierbacteria.g__norank_f__norank_o__Candidatus_Collierbacteria		0		-
																			c__WWE3.o__norank_c__WWE3.f__norank_o__norank_c__WWE3.g__norank_f__norank_o__norank_c__WWE3		0.270719		-
																			c__Parcubacteria.o__Candidatus_Staskawiczbacteria		0		-
																			c__Gammaproteobacteria.o__Burkholderiales.f__Rhodocyclaceae.g__Dechlorobacter		0		-
																			c__Synergistia.o__Synergistales.f__Synergistaceae.g__Fretibacterium		1.11582		-
																			c__Vampirivibrionia.o__Vampirovibrionales.f__norank_o__Vampirovibrionales.g__norank_f__norank_o__Vampirovibrionales		0		-
																			c__Bacilli.o__Lactobacillales.f__Aerococcaceae.g__Ignavigranum		0.571749		-
																			c__Myxococcia.o__Myxococcales		0		-
																			c__Bacteroidia.o__Bacteroidales.f__Rikenellaceae.g__norank_f__Rikenellaceae		0		-
																			c__Gammaproteobacteria.o__Halothiobacillales.f__Halothiobacillaceae		0		-
																			c__Deinococci.o__Thermales.f__Thermaceae		0		-
																			c__Bacilli.o__Thermoactinomycetales.f__Thermoactinomycetaceae.g__Lihuaxuella		0		-
																			c__Polyangia.o__Polyangiales.f__Polyangiaceae		0		-
																			c__Gammaproteobacteria.o__Steroidobacterales.f__Woeseiaceae.g__Woeseia		0.571749		-
																			c__Kiritimatiellae.o__WCHB1_41		0.571749		-
																			c__Bacteroidia.o__Flavobacteriales.f__NS9_marine_group		1.24844		-
																			c__Desulfuromonadia		0		-
																			c__Clostridia.o__Clostridiales.f__Clostridiaceae.g__Clostridium_sensu_stricto_12		0		-
																			c__Alphaproteobacteria.o__Defluviicoccales.f__Defluviicoccaceae.g__Defluviicoccus		0		-
																			c__Alphaproteobacteria.o__Sphingomonadales.f__Sphingomonadaceae.g__Sphingomonas		0.872779		-
																			c__Clostridia.o__Lachnospirales.f__Lachnospiraceae.g__Hungatella		3.19577		-
																			c__Aminicenantia.o__Aminicenantales.f__norank_o__Aminicenantales		0		-
																			c__Alphaproteobacteria.o__Rhizobiales.f__Hyphomicrobiaceae.g__Hyphomicrobium		0		-
																			c__Bacteroidia.o__Bacteroidales.f__FTLpost3.g__norank_f__FTLpost3		0		-
																			c__Holophagae.o__Holophagales		0		-
																			c__Bacteroidia.o__Bacteroidales.f__Muribaculaceae		2.95003		-
																			c__Gammaproteobacteria.o__SAR86_clade.f__norank_o__SAR86_clade		1.31211		-
																			c__Bacteroidia.o__Chitinophagales.f__Chitinophagaceae.g__unclassified_f__Chitinophagaceae		0		-
																			c__Saccharimonadia.o__Saccharimonadales.f__unclassified_o__Saccharimonadales		1.08363		-
																			c__Gammaproteobacteria.o__Aeromonadales.f__Succinivibrionaceae.g__Ruminobacter		0		-
																			c__Gammaproteobacteria.o__Burkholderiales.f__Comamonadaceae.g__Curvibacter		0		-
																			c__Negativicutes		5.11888		-
																			c__Gammaproteobacteria.o__Xanthomonadales.f__Xanthomonadaceae.g__Luteimonas		0.298747		-
																			c__Gammaproteobacteria.o__Salinisphaerales.f__Algiphilaceae.g__Algiphilus		0.474839		-
																			c__Gammaproteobacteria.o__Enterobacterales.f__Morganellaceae.g__Arsenophonus		0		-
																			c__Alphaproteobacteria.o__Rhodobacterales.f__Rhodobacteraceae.g__Planktomarina		0.571749		-
																			c__Moduliflexia.o__Moduliflexales.f__Moduliflexaceae		0		-
																			c__Gammaproteobacteria.o__UBA10353_marine_group.f__norank_o__UBA10353_marine_group		0		-
																			c__Cloacimonadia.o__Cloacimonadales.f__Cloacimonadaceae		0		-
																			c__Phycisphaerae.o__Phycisphaerales.f__Phycisphaeraceae.g__CL500_3		0		-
																			c__Gammaproteobacteria.o__Burkholderiales.f__Sutterellaceae.g__Parasutterella		3.72488		-
																			c__Clostridia.o__Peptostreptococcales_Tissierellales.f__Anaerovoracaceae.g__unclassified_f__Anaerovoracaceae		0.298747		-
																			c__Alphaproteobacteria.o__Rickettsiales.f__SM1B06		0		-
																			c__Actinobacteria.o__Micrococcales		3.85494		-
																			c__Gammaproteobacteria.o__Burkholderiales.f__Nitrosomonadaceae.g__Nitrosomonas		0		-
																			c__Actinobacteria.o__Micrococcales.f__Microbacteriaceae		1.7826		-
																			c__Actinobacteria.o__Micrococcales.f__Micrococcaceae.g__Kocuria		0.298747		-
																			c__unclassified_p__Acidobacteriota.o__unclassified_p__Acidobacteriota.f__unclassified_p__Acidobacteriota.g__unclassified_p__Acidobacteriota		0		-
																			c__Clostridia.o__Peptostreptococcales_Tissierellales.f__norank_o__Peptostreptococcales_Tissierellales.g__Peptoniphilus		1.20184		-
																			c__Babeliae.o__Babeliales.f__norank_o__Babeliales.g__norank_f__norank_o__Babeliales		0		-
																			c__Saccharimonadia.o__Saccharimonadales.f__LWQ8.g__norank_f__LWQ8		0		-
																			c__Gammaproteobacteria.o__Xanthomonadales.f__Xanthomonadaceae.g__Stenotrophomonas		0.44681		-
																			c__Acidimicrobiia.o__IMCC26256		0		-
																			c__Gammaproteobacteria.o__Burkholderiales.f__Rhodocyclaceae.g__Denitratisoma		0		-
																			c__MVP_15.o__norank_c__MVP_15.f__norank_o__norank_c__MVP_15		0		-
																			c__Actinobacteria.o__Frankiales.f__Nakamurellaceae		0		-
																			c__Pla4_lineage.o__norank_c__Pla4_lineage.f__norank_o__norank_c__Pla4_lineage		0		-
																			c__Vicinamibacteria.o__Subgroup_17.f__norank_o__Subgroup_17.g__norank_f__norank_o__Subgroup_17		0		-
																			c__Alphaproteobacteria.o__Defluviicoccales		0.270719		-
																			c__Parcubacteria.o__unclassified_c__Parcubacteria		0.270719		-
																			c__vadinHA49.o__norank_c__vadinHA49.f__norank_o__norank_c__vadinHA49.g__norank_f__norank_o__norank_c__vadinHA49		0		-
																			c__Polyangia.o__Nannocystales.f__Nannocystaceae		0		-
																			c__Alphaproteobacteria.o__SAR11_clade.f__Clade_I		0.842815		-
																			c__Bdellovibrionia.o__Bdellovibrionales.f__Bdellovibrionaceae.g__Bdellovibrio		0.44681		-
																			c__Anaerolineae.o__Ardenticatenales.f__norank_o__Ardenticatenales		0		-
																			c__Blastocatellia.o__Blastocatellales.f__Blastocatellaceae.g__unclassified_f__Blastocatellaceae		0		-
																			c__Bacteroidia.o__Bacteroidales.f__Prolixibacteraceae		0		-
																			c__Bacteroidia.o__unclassified_c__Bacteroidia.f__unclassified_c__Bacteroidia		0		-
																			c__Bacilli.o__Erysipelotrichales.f__Erysipelotrichaceae.g__Erysipelotrichaceae_UCG_006		0.298747		-
																			c__Gammaproteobacteria.o__Burkholderiales.f__Rhodocyclaceae.g__Niveibacterium		0		-
																			c__Gammaproteobacteria.o__SAR86_clade		1.31211		-
																			c__Rubrobacteria.o__Rubrobacterales.f__Rubrobacteriaceae.g__Rubrobacter		0.44681		-
																			c__Gammaproteobacteria.o__Burkholderiales.f__Sutterellaceae		3.80557		-
																			c__Negativicutes.o__Veillonellales_Selenomonadales.f__Selenomonadaceae.g__Megamonas		4.96158		-
																			c__Campylobacteria		1.69396		-
																			c__Alphaproteobacteria.o__Sphingomonadales.f__Sphingomonadaceae.g__norank_f__Sphingomonadaceae		0		-
																			c__Anaerolineae.o__SJA_15		0		-
																			c__Elusimicrobia		0		-
																			c__Subgroup_22.o__norank_c__Subgroup_22		0		-
																			c__Subgroup_20.o__norank_c__Subgroup_20		0.44681		-
																			c__Caldisericia.o__Caldisericales.f__Caldisericaceae		0		-
																			c__OC31.o__norank_c__OC31.f__norank_o__norank_c__OC31.g__norank_f__norank_o__norank_c__OC31		0		-
																			c__Chloroflexia.o__Chloroflexales.f__Roseiflexaceae		0		-
																			c__Polyangia.o__Blfdi19.f__norank_o__Blfdi19		0		-
																			c__Gammaproteobacteria.o__Nitrosococcales.f__Methylophagaceae.g__Methylophaga		0		-
																			c__Gammaproteobacteria.o__Burkholderiales.f__Nitrosomonadaceae.g__Ellin6067		0		-
																			c__KD4_96.o__norank_c__KD4_96		0		-
																			c__Clostridia.o__Christensenellales.f__Christensenellaceae.g__Catabacter		1.27072		-
																			c__Bacilli.o__Erysipelotrichales		4.3919		-
																			c__Gammaproteobacteria.o__Burkholderiales.f__T34		0.571749		-
																			c__norank_p__NB1_j		0		-
																			c__Bacteroidia.o__Bacteroidales.f__Williamwhitmaniaceae.g__norank_f__Williamwhitmaniaceae		0		-
																			c__Blastocatellia.o__unclassified_c__Blastocatellia.f__unclassified_c__Blastocatellia.g__unclassified_c__Blastocatellia		0		-
																			c__Clostridia.o__Clostridiales.f__Clostridiaceae.g__unclassified_f__Clostridiaceae		0		-
																			c__Myxococcia.o__Myxococcales.f__Myxococcaceae.g__P3OB_42		0		-
																			c__Bacilli.o__RF39.f__norank_o__RF39.g__norank_f__norank_o__RF39		3.19802		-
																			c__Gammaproteobacteria.o__Pseudomonadales.f__Moraxellaceae.g__Perlucidibaca		0		-
																			c__Gammaproteobacteria.o__Burkholderiales.f__Comamonadaceae.g__Acidovorax		0		-
																			c__Bacilli.o__Lactobacillales.f__Aerococcaceae.g__Dolosicoccus		1.29191		-
																			c__Actinobacteria.o__Bifidobacteriales.f__Bifidobacteriaceae.g__Parascardovia		0.44681		-
																			c__Subgroup_20.o__norank_c__Subgroup_20.f__norank_o__norank_c__Subgroup_20		0.44681		-
																			c__Clostridia.o__Lachnospirales.f__Lachnospiraceae.g__Acetitomaculum		0		-
																			c__Leptospirae.o__Leptospirales.f__Leptospiraceae.g__Turneriella		0		-
																			c__Gammaproteobacteria.o__JG36_TzT_191		0		-
																			c__Actinobacteria.o__Bifidobacteriales.f__Bifidobacteriaceae.g__Alloscardovia		0.814787		-
																			c__Clostridia.o__Oscillospirales.f__Oscillospiraceae.g__UCG_007		1.17381		-
																			c__Actinobacteria.o__Catenulisporales.f__Catenulisporaceae		0.270719		-
																			c__Gammaproteobacteria.o__Burkholderiales.f__Rhodocyclaceae.g__Propionivibrio		0		-
																			c__Nitrospinia.o__Nitrospinales		0.298747		-
																			c__Desulfobulbia.o__Desulfobulbales.f__Desulfobulbaceae.g__Desulfobulbus		0		-
																			c__Ignavibacteria.o__Ignavibacteriales.f__unclassified_o__Ignavibacteriales		0		-
																			c__Chlamydiae		0		-
																			c__Gammaproteobacteria.o__Alteromonadales.f__Alteromonadaceae.g__Paraglaciecola		0		-
																			c__Saccharimonadia.o__Saccharimonadales.f__Saccharimonadaceae.g__TM7a		0		-
																			c__Alphaproteobacteria.o__Tistrellales.f__Geminicoccaceae.g__unclassified_f__Geminicoccaceae		0		-
																			c__Bacteroidia.o__Bacteroidales.f__Prevotellaceae.g__Prevotellaceae_UCG_004		0		-
																			c__Campylobacteria.o__Campylobacterales.f__Sulfurovaceae		0		-
																			c__Vicinamibacteria.o__Vicinamibacterales.f__norank_o__Vicinamibacterales.g__norank_f__norank_o__Vicinamibacterales		0		-
																			c__Gammaproteobacteria.o__WD260		0		-
																			c__Bacteroidia.o__Bacteroidales.f__Rs_E47_termite_group.g__GWE2_42_42		0		-
																			c__unclassified_k__norank_d__Bacteria.o__unclassified_k__norank_d__Bacteria		2.39217		-
																			c__Gammaproteobacteria.o__Burkholderiales.f__SC_I_84		0		-
																			c__Clostridia.o__Lachnospirales.f__Lachnospiraceae.g__Butyrivibrio		2.31786		-
																			c__Gammaproteobacteria.o__Alteromonadales		1.40105		-
																			c__Chlamydiae.o__Chlamydiales.f__cvE6.g__norank_f__cvE6		0		-
																			c__Actinobacteria.o__Corynebacteriales.f__Dietziaceae.g__Dietzia		0		-
																			c__Syntrophia.o__Syntrophales.f__Syntrophaceae.g__Syntrophus		0		-
																			c__Polyangia.o__Blfdi19		0		-
																			c__Gammaproteobacteria.o__Burkholderiales.f__Neisseriaceae.g__norank_f__Neisseriaceae		0		-
																			c__norank_p__Latescibacterota		0		-
																			c__Bacteroidia.o__Flavobacteriales.f__Weeksellaceae.g__Elizabethkingia		0		-
																			c__Bdellovibrionia.o__Bacteriovoracales.f__Bacteriovoracaceae		0		-
																			c__Gammaproteobacteria.o__Xanthomonadales.f__Rhodanobacteraceae.g__Aquimonas		0		-
																			c__Bacilli.o__Erysipelotrichales.f__Erysipelotrichaceae.g__Merdibacter		2.31799		-
																			c__Gammaproteobacteria.o__Oceanospirillales.f__Saccharospirillaceae		0		-
																			c__Desulfuromonadia.o__Geobacterales		0		-
																			c__Synergistia.o__Synergistales.f__Synergistaceae		2.5991		-
																			c__Clostridia.o__Lachnospirales.f__Lachnospiraceae.g__Ruminococcus_gauvreauii_group		0		-
																			c__Bdellovibrionia.o__Bacteriovoracales.f__Bacteriovoracaceae.g__Bacteriovorax		0		-
																			c__Bacteroidia.o__Bacteroidales.f__Paludibacteraceae		0.270719		-
																			c__Parcubacteria.o__Candidatus_Kaiserbacteria.f__norank_o__Candidatus_Kaiserbacteria.g__norank_f__norank_o__Candidatus_Kaiserbacteria		0		-
																			c__Alphaproteobacteria.o__Caulobacterales.f__Hyphomonadaceae.g__SWB02		0		-
																			c__Anaerolineae.o__RBG_13_54_9		0		-
																			c__Elusimicrobia.o__Lineage_IV.f__norank_o__Lineage_IV		0		-
																			c__Polyangia.o__Polyangiales.f__BIrii41		0		-
																			c__Cyanobacteriia.o__Cyanobacteriales.f__Oscillatoriaceae.g__Planktothricoides_SR001		0.270719		-
																			c__SJA_28		0		-
																			c__Ignavibacteria		0		-
																			c__Bacteroidia.o__Bacteroidales.f__Prevotellaceae.g__Paraprevotella		3.56463		-
																			c__Gammaproteobacteria.o__R7C24		0		-
																			c__Clostridia.o__Oscillospirales.f__Oscillospiraceae.g__Colidextribacter		2.79151		-
																			c__Alphaproteobacteria.o__Sphingomonadales.f__Sphingomonadaceae.g__Novosphingobium		1.08363		-
																			c__Lineage_IIc.o__norank_c__Lineage_IIc.f__norank_o__norank_c__Lineage_IIc		0		-
																			c__Desulfuromonadia.o__Geobacterales.f__Geobacteraceae.g__Trichlorobacter		0		-
																			c__Desulfuromonadia.o__Geobacterales.f__Geobacteraceae.g__Citrifermentans		0		-
																			c__Desulfovibrionia.o__Desulfovibrionales.f__Desulfovibrionaceae.g__Halodesulfovibrio		0		-
																			c__Deinococci		0		-
																			c__Chlamydiae.o__Chlamydiales.f__Chlamydiaceae.g__unclassified_f__Chlamydiaceae		0		-
																			c__Bacilli.o__Lactobacillales.f__Streptococcaceae		4.60519		-
																			c__Bacteroidia.o__Flavobacteriales.f__Flavobacteriaceae.g__Gelidibacter		0.270719		-
																			c__Cloacimonadia.o__Cloacimonadales.f__Cloacimonadaceae.g__LNR_A2_18		0		-
																			c__Bacteroidia.o__Cytophagales.f__Cyclobacteriaceae		0		-
																			c__Caldisericia.o__Caldisericales		0		-
																			c__Vampirivibrionia.o__Obscuribacterales.f__Obscuribacteraceae.g__Candidatus_Obscuribacter		0		-
																			c__Actinobacteria.o__Corynebacteriales.f__Mycobacteriaceae		0.571749		-
																			c__Thermoleophilia.o__Gaiellales		0.668659		-
																			c__Ignavibacteria.o__Ignavibacteriales.f__unclassified_o__Ignavibacteriales.g__unclassified_o__Ignavibacteriales		0		-
																			c__Alphaproteobacteria.o__Rhodospirillales.f__Magnetospirillaceae.g__Telmatospirillum		0		-
																			c__c5LKS83.o__norank_c__c5LKS83.f__norank_o__norank_c__c5LKS83.g__norank_f__norank_o__norank_c__c5LKS83		0		-
																			c__Bacteroidia.o__Bacteroidales.f__Marinifilaceae.g__Odoribacter		2.8835		-
																			c__Gammaproteobacteria.o__Cellvibrionales.f__Cellvibrionaceae		0.298747		-
																			c__Bacilli.o__RF39		3.19802		-
																			c__Bacilli.o__Izemoplasmatales		1.29875		-
																			c__Gammaproteobacteria.o__Xanthomonadales.f__Rhodanobacteraceae.g__Ahniella		0		-
																			c__Negativicutes.o__Veillonellales_Selenomonadales.f__Selenomonadaceae.g__unclassified_f__Selenomonadaceae		0		-
																			c__Negativicutes.o__Veillonellales_Selenomonadales.f__Selenomonadaceae.g__Veillonellaceae_UCG_001		0		-
																			c__vadinHA49.o__norank_c__vadinHA49.f__norank_o__norank_c__vadinHA49		0		-
																			c__Clostridia.o__Christensenellales.f__Christensenellaceae.g__Christensenellaceae_R_7_group		3.72542		-
																			c__Gammaproteobacteria.o__Methylococcales		0		-
																			c__Parcubacteria.o__unclassified_c__Parcubacteria.f__unclassified_c__Parcubacteria		0.270719		-
																			c__Desulfobacteria.o__Desulfobacterales.f__Desulfosarcinaceae.g__Sva0081_sediment_group		0.270719		-
																			c__Actinobacteria.o__Bifidobacteriales.f__Bifidobacteriaceae.g__Gardnerella		0.599777		-
																			c__Alphaproteobacteria.o__SAR11_clade.f__Clade_III.g__norank_f__Clade_III		0.44681		-
																			c__Bacteroidia.o__Chitinophagales.f__Saprospiraceae.g__norank_f__Saprospiraceae		0.270719		-
																			c__Clostridia.o__Peptostreptococcales_Tissierellales.f__Anaerovoracaceae.g__norank_f__Anaerovoracaceae		0		-
																			c__Myxococcia.o__Myxococcales.f__Myxococcaceae.g__unclassified_f__Myxococcaceae		0		-
																			c__Gammaproteobacteria.o__Oceanospirillales.f__Halomonadaceae.g__Halomonas		0		-
																			c__Clostridia.o__Peptococcales.f__Peptococcaceae.g__norank_f__Peptococcaceae		1.29875		-
																			c__Alphaproteobacteria.o__Defluviicoccales.f__norank_o__Defluviicoccales		0.270719		-
																			c__Deinococci.o__Deinococcales		0		-
																			c__Alphaproteobacteria.o__Holosporales.f__Holosporaceae.g__norank_f__Holosporaceae		0		-
																			c__Chloroflexia.o__Chloroflexales.f__Roseiflexaceae.g__Kouleothrix		0		-
																			c__Bacteroidia.o__Sphingobacteriales.f__env_OPS_17		0		-
																			c__Bacteroidia.o__Sphingobacteriales.f__Sphingobacteriaceae.g__Sphingobacterium		0		-
																			c__Clostridia.o__Lachnospirales.f__Lachnospiraceae.g__Eisenbergiella		2.86234		-
																			c__Alphaproteobacteria.o__Rhodobacterales.f__Rhodobacteraceae.g__Paracoccus		1.46012		-
																			c__Clostridia.o__Oscillospirales.f__Ruminococcaceae.g__Anaerotruncus		2.55402		-
																			c__Bacteroidia.o__Bacteroidales.f__Rikenellaceae.g__Bact_08		0		-
																			c__Clostridia.o__Eubacteriales.f__Eubacteriaceae		2.11891		-
																			c__Cyanobacteriia.o__Cyanobacteriales.f__norank_o__Cyanobacteriales.g__norank_f__norank_o__Cyanobacteriales		0		-
																			c__Gammaproteobacteria.o__Beggiatoales		0		-
																			c__Vicinamibacteria.o__Subgroup_17		0		-
																			c__Polyangia.o__Polyangiales.f__Polyangiaceae.g__unclassified_f__Polyangiaceae		0		-
																			c__Gammaproteobacteria.o__Enterobacterales.f__Morganellaceae.g__Proteus		1.08363		-
																			c__Clostridia.o__Peptostreptococcales_Tissierellales.f__Anaerovoracaceae.g__Eubacterium_nodatum_group		2.03039		-
																			c__norank_p__Marinimicrobia_SAR406_clade.o__norank_c__norank_p__Marinimicrobia_SAR406_clade.f__norank_o__norank_c__norank_p__Marinimicrobia_SAR406_clade		1.29191		-
																			c__Bacteroidia.o__Bacteroidales.f__Barnesiellaceae.g__Coprobacter		3.07622		-
																			c__Holophagae.o__Holophagales.f__Holophagaceae.g__Holophaga		0		-
																			c__Microgenomatia.o__Candidatus_Collierbacteria.f__norank_o__Candidatus_Collierbacteria		0		-
																			c__Clostridia.o__Oscillospirales.f__Oscillospiraceae.g__NK4A214_group		3.41107		-
																			c__Hydrogenedentia.o__Hydrogenedentiales.f__Hydrogenedensaceae.g__norank_f__Hydrogenedensaceae		0		-
																			c__Bacteroidia.o__Bacteroidales.f__FTLpost3		0		-
																			c__Coriobacteriia.o__Coriobacteriales.f__Eggerthellaceae.g__DNF00809		0		-
																			c__Bacteroidia.o__Sphingobacteriales.f__unclassified_o__Sphingobacteriales.g__unclassified_o__Sphingobacteriales		0		-
																			c__Kiritimatiellae.o__WCHB1_41.f__norank_o__WCHB1_41		0.571749		-
																			c__Bacteroidia.o__Chitinophagales.f__37_13		0		-
																			c__Fusobacteriia.o__Fusobacteriales.f__Leptotrichiaceae.g__Leptotrichia		1.90921		-
																			c__Bacteroidia.o__Chitinophagales.f__Chitinophagaceae.g__Dinghuibacter		0.44681		-
																			c__Spirochaetia.o__Spirochaetales		0.74784		-
																			c__Bacilli.o__Bacillales.f__Planococcaceae.g__Kurthia		0		-
																			c__Clostridia.o__Peptostreptococcales_Tissierellales.f__Anaerovoracaceae.g__Eubacterium_saphenum_group		0.571749		-
																			c__Desulfuromonadia.o__PB19.f__norank_o__PB19.g__norank_f__norank_o__PB19		0		-
																			c__Bacteroidia.o__Sphingobacteriales.f__KD3_93.g__norank_f__KD3_93		0		-
																			c__Gammaproteobacteria.o__Oceanospirillales.f__Saccharospirillaceae.g__Oleibacter		0		-
																			c__Leptospirae.o__Leptospirales.f__Leptospiraceae.g__norank_f__Leptospiraceae		0		-
																			c__Gammaproteobacteria.o__Oceanospirillales.f__Alcanivoracaceae.g__Ketobacter		0.474839		-
																			c__Clostridia.o__norank_c__Clostridia.f__Hungateiclostridiaceae.g__Ruminiclostridium		0.298747		-
																			c__Anaerolineae.o__norank_c__Anaerolineae.f__norank_o__norank_c__Anaerolineae		0		-
																			c__Nitrospiria.o__Nitrospirales		0		-
																			c__Gammaproteobacteria.o__Burkholderiales.f__Chitinimonadaceae.g__Chitinivorax		0		-
																			c__Armatimonadia.o__Armatimonadales.f__Armatimonadaceae.g__Armatimonas		0		-
																			c__Gammaproteobacteria.o__Aeromonadales		1.68569		-
																			c__Bacilli.o__Erysipelotrichales.f__Erysipelatoclostridiaceae.g__Erysipelatoclostridium		3.98676		-
																			c__Gammaproteobacteria.o__Aeromonadales.f__Succinivibrionaceae.g__unclassified_f__Succinivibrionaceae		0		-
																			c__Bacteroidia.o__Chitinophagales.f__norank_o__Chitinophagales		0		-
																			c__Bacteroidia.o__Flavobacteriales.f__Flavobacteriaceae.g__Flavobacterium		0.775869		-
																			c__Deinococci.o__Thermales		0		-
																			c__c5LKS83.o__norank_c__c5LKS83.f__norank_o__norank_c__c5LKS83		0		-
																			c__Clostridia.o__norank_c__Clostridia		0.668659		-
																			c__Actinobacteria.o__Micrococcales.f__Micrococcaceae.g__Arthrobacter		0		-
																			c__Bacteroidia.o__Flavobacteriales.f__Flavobacteriaceae.g__Pseudofulvibacter		0		-
																			c__Negativicutes.o__unclassified_c__Negativicutes.f__unclassified_c__Negativicutes.g__unclassified_c__Negativicutes		2.3333		-
																			c__Clostridia.o__Oscillospirales.f__UCG_010		2.84821		-
																			c__Bacteroidia.o__Bacteroidales.f__Rikenellaceae.g__dgA_11_gut_group		0		-
																			c__Verrucomicrobiae.o__Verrucomicrobiales.f__Akkermansiaceae.g__Akkermansia		3.17813		-
																			c__Synergistia.o__Synergistales.f__Synergistaceae.g__norank_f__Synergistaceae		0		-
																			c__Clostridia.o__Oscillospirales.f__Oscillospiraceae.g__unclassified_f__Oscillospiraceae		2.72035		-
																			c__Clostridia.o__Lachnospirales.f__Lachnospiraceae.g__Frisingicoccus		1.91417		-
																			c__Rubrobacteria.o__Rubrobacterales.f__Rubrobacteriaceae		0.44681		-
																			c__Negativicutes.o__Acidaminococcales.f__Acidaminococcaceae.g__Succinispira		0		-
																			c__Gammaproteobacteria.o__Competibacterales		0		-
																			c__Gammaproteobacteria.o__Pasteurellales.f__Pasteurellaceae.g__Actinobacillus		0		-
																			c__Fusobacteriia.o__Fusobacteriales.f__Leptotrichiaceae		1.91908		-
																			c__Bacilli.o__Lactobacillales.f__Carnobacteriaceae.g__Jeotgalibaca		0.44681		-
																			c__Gammaproteobacteria.o__Oceanospirillales.f__Pseudohongiellaceae.g__Pseudohongiella		0.44681		-
																			c__Bacteroidia.o__Bacteroidales.f__norank_o__Bacteroidales.g__norank_f__norank_o__Bacteroidales		2.20454		-
																			c__Alphaproteobacteria.o__Caulobacterales.f__Caulobacteraceae		1.27647		-
																			c__Polyangia.o__Polyangiales.f__BIrii41.g__norank_f__BIrii41		0		-
																			c__Bacilli.o__Lactobacillales.f__Enterococcaceae.g__Enterococcus		4.5694		-
																			c__Omnitrophia.o__Omnitrophales.f__Omnitrophaceae.g__Candidatus_Omnitrophus		0		-
																			c__Bacteroidia.o__Cytophagales.f__Spirosomaceae.g__norank_f__Spirosomaceae		0.571749		-
																			c__Gammaproteobacteria.o__Burkholderiales.f__Oxalobacteraceae.g__Undibacterium		0		-
																			c__Gammaproteobacteria.o__Cellvibrionales		1.29191		-
																			c__Gammaproteobacteria.o__Burkholderiales.f__A21b.g__norank_f__A21b		0		-
																			c__Gammaproteobacteria.o__Burkholderiales.f__Chromobacteriaceae.g__Paludibacterium		0		-
																			c__Lineage_IIa.o__norank_c__Lineage_IIa.f__norank_o__norank_c__Lineage_IIa		0		-
																			c__Polyangia.o__Haliangiales.f__Haliangiaceae.g__Haliangium		0		-
																			c__Cyanobacteriia.o__Cyanobacteriales.f__norank_o__Cyanobacteriales		0		-
																			c__Clostridia.o__Oscillospirales.f__Ruminococcaceae.g__Phocea		1.84475		-
																			c__Fusobacteriia.o__Fusobacteriales.f__Fusobacteriaceae.g__Fusobacterium		2.39782		-
																			c__Clostridia.o__Oscillospirales.f__Butyricicoccaceae.g__norank_f__Butyricicoccaceae		1.50287		-
																			c__Gammaproteobacteria.o__Alteromonadales.f__Alteromonadaceae		0.571749		-
																			c__Alphaproteobacteria.o__Sphingomonadales.f__Sphingomonadaceae		1.66866		-
																			c__Gammaproteobacteria.o__Aeromonadales.f__Aeromonadaceae.g__Aeromonas		1.66866		-
																			c__Gammaproteobacteria.o__Burkholderiales.f__Comamonadaceae		1.69396		-
																			c__Pla4_lineage.o__norank_c__Pla4_lineage.f__norank_o__norank_c__Pla4_lineage.g__norank_f__norank_o__norank_c__Pla4_lineage		0		-
																			c__Clostridia.o__Oscillospirales.f__Butyricicoccaceae.g__UCG_008		0.474839		-
																			c__Actinobacteria.o__Actinomycetales.f__Actinomycetaceae.g__unclassified_f__Actinomycetaceae		0.44681		-
																			c__Rubrobacteria		0.44681		-
																			c__Alphaproteobacteria.o__Paracaedibacterales.f__Paracaedibacteraceae		0.270719		-
																			c__Phycisphaerae.o__Phycisphaerales		0		-
																			c__c5LKS83.o__norank_c__c5LKS83		0		-
																			c__Clostridia.o__Lachnospirales.f__Lachnospiraceae.g__Catenibacillus		1.33142		-
																			c__Bacilli.o__Erysipelotrichales.f__Erysipelatoclostridiaceae.g__norank_f__Erysipelatoclostridiaceae		0.270719		-
																			c__bacteriap25		0		-
																			c__Gammaproteobacteria.o__Legionellales		0.270719		-
																			c__Clostridia.o__norank_c__Clostridia.f__Hungateiclostridiaceae.g__Fastidiosipila		0.44681		-
																			c__Bacteroidia.o__Bacteroidales.f__Bacteroidetes_vadinHA17		0		-
																			c__Coriobacteriia.o__Coriobacteriales		3.81775		-
																			c__Bacilli.o__Bacillales.f__Planococcaceae.g__Lysinibacillus		0.270719		-
																			c__Myxococcia.o__Myxococcales.f__Anaeromyxobacteraceae		0		-
																			c__Pla4_lineage		0		-
																			c__Deinococci.o__Deinococcales.f__Trueperaceae		0		-
																			c__Acidobacteriae		0		-
																			c__Alphaproteobacteria.o__Rhodobacterales.f__Rhodobacteraceae.g__Rhodobacter		0.44681		-
																			c__Gammaproteobacteria.o__Burkholderiales.f__Chitinimonadaceae		0		-
																			c__Gammaproteobacteria.o__Enterobacterales.f__Enterobacteriaceae.g__Escherichia_Shigella		4.41401		-
																			c__Cyanobacteriia.o__Chloroplast		2.47484		-
																			c__Endomicrobia.o__Endomicrobiales.f__Endomicrobiaceae.g__Endomicrobium		0		-
																			c__Coriobacteriia.o__Coriobacteriales.f__Eggerthellaceae		3.3238		-
																			c__Anaerolineae.o__Anaerolineales		0.668659		-
																			c__Gemmatimonadetes.o__Gemmatimonadales		0.571749		-
																			c__Gemmatimonadetes		0.571749		-
																			c__Alphaproteobacteria.o__Caulobacterales.f__Caulobacteraceae.g__Brevundimonas		1.27647		-
																			c__Omnitrophia.o__Omnitrophales.f__norank_o__Omnitrophales.g__norank_f__norank_o__Omnitrophales		0		-
																			c__Gammaproteobacteria.o__Xanthomonadales.f__Xanthomonadaceae.g__Thermomonas		0		-
																			c__Chloroflexia.o__Thermomicrobiales.f__AKYG1722		0		-
																			c__Alphaproteobacteria.o__Rhodobacterales.f__Rhodobacteraceae.g__Jannaschia		0.474839		-
																			c__Thermoanaerobaculia.o__Thermoanaerobaculales.f__Thermoanaerobaculaceae		0		-
																			c__Polyangia.o__Nannocystales		0		-
																			c__Nitrospiria.o__Nitrospirales.f__Nitrospiraceae		0		-
																			c__OC31		0		-
																			c__Gammaproteobacteria.o__Steroidobacterales.f__Steroidobacteraceae.g__norank_f__Steroidobacteraceae		0		-
																			c__Polyangia		0		-
																			c__Cyanobacteriia.o__unclassified_c__Cyanobacteriia.f__unclassified_c__Cyanobacteriia.g__unclassified_c__Cyanobacteriia		0.44681		-
																			c__Bacilli.o__Lactobacillales.f__Streptococcaceae.g__Streptococcus		4.59073		-
																			c__Aminicenantia.o__Aminicenantales		0		-
																			c__Alphaproteobacteria.o__Puniceispirillales.f__SAR116_clade		0		-
																			c__Campylobacteria.o__Campylobacterales.f__Arcobacteraceae.g__Arcobacter		0		-
																			c__Clostridia.o__norank_c__Clostridia.f__Hungateiclostridiaceae.g__HN_HF0106		0		-
																			c__Babeliae.o__Babeliales		0		-
																			c__Actinobacteria.o__Corynebacteriales.f__Mycobacteriaceae.g__Mycobacterium		0.571749		-
																			c__Clostridia.o__Oscillospirales.f__Oscillospiraceae.g__UCG_002		3.9832		-
																			c__Bacilli.o__Lactobacillales.f__Lactobacillaceae		3.92591		-
																			c__Synergistia		2.5991		-
																			c__unclassified_p__Chloroflexi.o__unclassified_p__Chloroflexi.f__unclassified_p__Chloroflexi		0		-
																			c__Bacilli.o__Lactobacillales.f__Aerococcaceae.g__Facklamia		0.814787		-
																			c__Clostridia.o__Oscillospirales.f__Oscillospiraceae.g__Oscillospira		1.64179		-
																			c__Alphaproteobacteria.o__Rickettsiales		0.270719		-
																			c__Bacteroidia.o__Sphingobacteriales.f__GWF2_29_10.g__norank_f__GWF2_29_10		0		-
																			c__Clostridia.o__Lachnospirales.f__Defluviitaleaceae.g__Defluviitaleaceae_UCG_011		1.66866		-
																			c__Babeliae.o__Babeliales.f__norank_o__Babeliales		0		-
																			c__Gammaproteobacteria.o__Gammaproteobacteria_Incertae_Sedis.f__unclassified_o__Gammaproteobacteria_Incertae_Sedis.g__Acidibacter		0.571749		-
																			c__Gammaproteobacteria.o__Methylococcales.f__Methylomonadaceae.g__Crenothrix		0		-
																			c__OC31.o__norank_c__OC31.f__norank_o__norank_c__OC31		0		-
																			c__TK10.o__norank_c__TK10.f__norank_o__norank_c__TK10		0		-
																			c__Alphaproteobacteria.o__Caulobacterales.f__Hyphomonadaceae.g__Hirschia		0		-
																			c__Bacilli.o__Erysipelotrichales.f__Erysipelotrichaceae.g__Allobaculum		0.270719		-
																			c__Gammaproteobacteria.o__Burkholderiales.f__Burkholderiaceae.g__Cupriavidus		1.11582		-
																			c__Acidimicrobiia.o__Microtrichales.f__Iamiaceae.g__Iamia		0		-
																			c__Bacteroidia.o__Bacteroidales.f__Prolixibacteraceae.g__norank_f__Prolixibacteraceae		0		-
																			c__Chlamydiae.o__Chlamydiales.f__Simkaniaceae.g__norank_f__Simkaniaceae		0		-
																			c__unclassified_p__Chloroflexi.o__unclassified_p__Chloroflexi		0		-
																			c__Gammaproteobacteria.o__eub62A3.f__norank_o__eub62A3		0		-
																			c__Syntrophomonadia		0.270719		-
																			c__Thermoleophilia.o__Gaiellales.f__norank_o__Gaiellales		0.668659		-
																			c__Bacteroidia.o__Bacteroidales.f__Paludibacteraceae.g__Microbacter		0		-
																			c__Bacteroidia.o__Bacteroidales.f__Prevotellaceae.g__Prevotellaceae_UCG_003		0		-
																			c__Sericytochromatia.o__norank_c__Sericytochromatia.f__norank_o__norank_c__Sericytochromatia		0		-
																			c__Gammaproteobacteria.o__Aeromonadales.f__Succinivibrionaceae		0		-
																			c__Bacteroidia.o__Bacteroidales.f__Bacteroidetes_vadinHA17.g__norank_f__Bacteroidetes_vadinHA17		0		-
																			c__Anaerolineae.o__Ardenticatenales		0		-
																			c__Blastocatellia.o__Blastocatellales		0		-
																			c__Vampirivibrionia.o__Obscuribacterales		0		-
																			c__Bacteroidia.o__Sphingobacteriales.f__AKYH767		0		-
																			c__Armatimonadia		0		-
																			c__Bacteroidia.o__Chitinophagales.f__Chitinophagaceae.g__Ferruginibacter		0		-
																			c__Parcubacteria.o__norank_c__Parcubacteria.f__norank_o__norank_c__Parcubacteria		0		-
																			c__Negativicutes.o__Veillonellales_Selenomonadales.f__Selenomonadaceae.g__Selenomonas		1.4882		-
																			c__Clostridia.o__Peptostreptococcales_Tissierellales.f__norank_o__Peptostreptococcales_Tissierellales.g__Parvimonas		1.68569		-
																			c__Holophagae.o__Holophagales.f__Holophagaceae.g__unclassified_f__Holophagaceae		0		-
																			c__Gammaproteobacteria.o__Oceanospirillales.f__Alcanivoracaceae1		0.814787		-
																			c__Gammaproteobacteria.o__Burkholderiales.f__Gallionellaceae		0		-
																			c__Microgenomatia.o__Candidatus_Woykebacteria.f__norank_o__Candidatus_Woykebacteria.g__norank_f__norank_o__Candidatus_Woykebacteria		0		-
																			c__Spirochaetia.o__Spirochaetales.f__Spirochaetaceae.g__Treponema		0.74784		-
																			c__Ignavibacteria.o__Ignavibacteriales.f__PHOS_HE36.g__norank_f__PHOS_HE36		0		-
																			c__Gammaproteobacteria.o__Burkholderiales.f__Oxalobacteraceae.g__Herbaspirillum		1.3499		-
																			c__Omnitrophia.o__Omnitrophales.f__Omnitrophaceae		0		-
																			c__Coriobacteriia.o__Coriobacteriales.f__Eggerthellaceae.g__Paraeggerthella		0.872779		-
																			c__Fusobacteriia.o__Fusobacteriales.f__Fusobacteriaceae		2.40266		-
																			c__Gammaproteobacteria.o__Thiotrichales.f__Thiotrichaceae.g__norank_f__Thiotrichaceae		0.298747		-
																			c__Polyangia.o__unclassified_c__Polyangia.f__unclassified_c__Polyangia		0		-
																			c__Clostridia.o__Oscillospirales.f__Oscillospiraceae.g__UCG_005		3.83839		-
																			c__Campylobacteria.o__Campylobacterales		1.69396		-
																			c__Bacteroidia.o__Flavobacteriales.f__Flavobacteriaceae.g__Ulvibacter		0.270719		-
																			c__Bacteroidia.o__Bacteroidales.f__Rikenellaceae.g__Rikenella		0.44681		-
																			c__Syntrophia.o__Syntrophales.f__norank_o__Syntrophales		0		-
																			c__Bacilli.o__Erysipelotrichales.f__Erysipelotrichaceae.g__Holdemanella		2.64455		-
																			c__Parcubacteria.o__norank_c__Parcubacteria		0		-
																			c__Fusobacteriia.o__Fusobacteriales.f__Fusobacteriaceae.g__Cetobacterium		0.474839		-
																			c__Lentisphaeria		0		-
																			c__Bacilli.o__unclassified_c__Bacilli.f__unclassified_c__Bacilli		2.16798		-
																			c__SJA_28.o__norank_c__SJA_28.f__norank_o__norank_c__SJA_28		0		-
																			c__Gammaproteobacteria.o__Pasteurellales		3.51886		-
																			c__Clostridia.o__Oscillospirales.f__Ruminococcaceae.g__Candidatus_Soleaferrea		1.65093		-
																			c__Lentisphaeria.o__Oligosphaerales.f__Lenti_02.g__norank_f__Lenti_02		0		-
																			c__Sericytochromatia.o__norank_c__Sericytochromatia.f__norank_o__norank_c__Sericytochromatia.g__norank_f__norank_o__norank_c__Sericytochromatia		0		-
																			c__Bacilli.o__Acholeplasmatales.f__Acholeplasmataceae.g__unclassified_f__Acholeplasmataceae		0		-
																			c__TK10.o__norank_c__TK10		0		-
																			c__Gammaproteobacteria.o__Burkholderiales.f__Rhodocyclaceae.g__Dechloromonas		0		-
																			c__Saccharimonadia.o__Saccharimonadales.f__Saccharimonadaceae.g__TM7x		3.05211		-
																			c__Actinobacteria.o__Catenulisporales		0.270719		-
																			c__Bacilli.o__Lactobacillales.f__Leuconostocaceae.g__Leuconostoc		1.47484		-
																			c__Clostridia.o__norank_c__Clostridia.f__Hungateiclostridiaceae		0.668659		-
																			c__Clostridia.o__Oscillospirales.f__UCG_010.g__norank_f__UCG_010		2.84821		-
																			c__Verrucomicrobiae.o__Verrucomicrobiales.f__Verrucomicrobiaceae.g__norank_f__Verrucomicrobiaceae		0		-
																			c__Bacteroidia.o__Bacteroidales.f__Prevotellaceae.g__Prevotellaceae_UCG_001		1.47484		-
																			c__Alphaproteobacteria.o__Parvibaculales.f__OCS116_clade.g__norank_f__OCS116_clade		0.814787		-
																			c__Clostridia.o__Oscillospirales.f__Oscillospiraceae.g__Intestinimonas		2.19241		-
																			c__Bacilli.o__Bacillales.f__Bacillaceae		1.01108		-
																			c__Clostridia.o__Peptococcales		1.8039		-
																			c__Bacilli.o__Erysipelotrichales.f__Erysipelotrichaceae.g__Faecalitalea		1.6105		-
																			c__Actinobacteria.o__Propionibacteriales.f__Nocardioidaceae		0		-
																			c__Bacteroidia.o__Chitinophagales.f__unclassified_o__Chitinophagales		0		-
																			c__Clostridia.o__Oscillospirales.f__Oscillospiraceae.g__UCG_003		3.07792		-
																			c__Blastocatellia.o__DS_100.f__norank_o__DS_100		0		-
																			c__Acidimicrobiia.o__Microtrichales.f__Iamiaceae		0		-
																			c__Gammaproteobacteria.o__JG36_TzT_191.f__norank_o__JG36_TzT_191		0		-
																			c__Fusobacteriia.o__Fusobacteriales		2.52599		-
																			c__Bacteroidia.o__Bacteroidales.f__Prevotellaceae		5.04596		-
																			c__KD4_96.o__norank_c__KD4_96.f__norank_o__norank_c__KD4_96.g__norank_f__norank_o__norank_c__KD4_96		0		-
																			c__Nitrospinia.o__Nitrospinales.f__Nitrospinaceae		0.298747		-
																			c__Clostridia.o__Peptostreptococcales_Tissierellales.f__Anaerovoracaceae.g__Anaerovorax		0		-
																			c__Polyangia.o__Polyangiales.f__Sandaracinaceae		0		-
																			c__Gammaproteobacteria.o__Enterobacterales		4.57952		-
																			c__Bacilli.o__Erysipelotrichales.f__Erysipelotrichaceae.g__Holdemania		1.79576		-
																			c__Elusimicrobia.o__Lineage_IV		0		-
																			c__Parcubacteria.o__unclassified_c__Parcubacteria.f__unclassified_c__Parcubacteria.g__unclassified_c__Parcubacteria		0.270719		-
																			c__Desulfovibrionia.o__Desulfovibrionales.f__Desulfovibrionaceae.g__Mailhella		0.599777		-
																			c__Gammaproteobacteria.o__Burkholderiales.f__Burkholderiaceae.g__Limnobacter		0		-
																			c__Actinobacteria.o__Corynebacteriales.f__Dietziaceae		0		-
																			c__Alphaproteobacteria.o__Rickettsiales.f__S25_593.g__norank_f__S25_593		0		-
																			c__Bacteroidia.o__Bacteroidales.f__Bacteroidales_RF16_group.g__norank_f__Bacteroidales_RF16_group		0		-
																			c__Alphaproteobacteria.o__Tistrellales		0		-
																			c__Bacteroidia.o__Chitinophagales.f__Chitinophagaceae.g__Flavihumibacter		0		-
																			c__Negativicutes.o__unclassified_c__Negativicutes		2.3333		-
																			c__Gammaproteobacteria.o__Burkholderiales.f__Rhodocyclaceae		0.775869		-
																			c__Pla4_lineage.o__norank_c__Pla4_lineage		0		-
																			c__Bacilli.o__Paenibacillales.f__Paenibacillaceae		0.270719		-
																			c__Bacteroidia.o__Sphingobacteriales.f__Lentimicrobiaceae		0		-
																			c__Actinobacteria.o__Euzebyales.f__Euzebyaceae		0.298747		-
																			c__Anaerolineae.o__Anaerolineales.f__Anaerolineaceae		0.668659		-
																			c__Desulfobulbia.o__Desulfobulbales.f__Desulfobulbaceae		0		-
																			c__Negativicutes.o__Acidaminococcales.f__Acidaminococcaceae.g__norank_f__Acidaminococcaceae		0		-
																			c__Actinobacteria.o__Catenulisporales.f__Catenulisporaceae.g__Catenulispora		0.270719		-
																			c__Bdellovibrionia.o__Bdellovibrionales.f__Bdellovibrionaceae		0.44681		-
																			c__Bacilli.o__Lactobacillales.f__Carnobacteriaceae.g__Lacticigenium		0.571749		-
																			c__Gammaproteobacteria.o__Ga0077536.f__norank_o__Ga0077536.g__norank_f__norank_o__Ga0077536		0		-
																			c__Thermoleophilia.o__Gaiellales.f__norank_o__Gaiellales.g__norank_f__norank_o__Gaiellales		0.668659		-
																			c__Alphaproteobacteria.o__norank_c__Alphaproteobacteria		0		-
																			c__Actinobacteria.o__Euzebyales.f__Euzebyaceae.g__Euzebya		0.298747		-
																			c__Bacteroidia.o__Flavobacteriales.f__Weeksellaceae.g__Bergeyella		0.814787		-
																			c__Clostridia.o__Lachnospirales.f__Lachnospiraceae.g__Johnsonella		2.04887		-
																			c__Bacilli.o__Staphylococcales.f__Staphylococcaceae.g__Jeotgalicoccus		0.298747		-
																			c__Polyangia.o__Haliangiales.f__Haliangiaceae		0		-
																			c__Endomicrobia.o__Endomicrobiales.f__Endomicrobiaceae		0		-
																			c__Gammaproteobacteria.o__Burkholderiales.f__Neisseriaceae.g__Neisseria		1.31211		-
																			c__Bacilli.o__Erysipelotrichales.f__Erysipelotrichaceae.g__Dubosiella		0		-
																			c__Syntrophomonadia.o__Syntrophomonadales.f__Syntrophomonadaceae		0.270719		-
																			c__Clostridia.o__Peptostreptococcales_Tissierellales.f__Anaerovoracaceae.g__Eubacterium_brachy_group		1.56592		-
																			c__Gracilibacteria		0.44681		-
																			c__c5LKS83		0		-
																			c__Bacilli.o__Erysipelotrichales.f__Erysipelotrichaceae		3.94553		-
																			c__Clostridia.o__Oscillospirales.f__Ethanoligenenaceae.g__Acetanaerobacterium		1.01108		-
																			c__Blastocatellia.o__11_24		0		-
																			c__Clostridia.o__Lachnospirales.f__Lachnospiraceae.g__CHKCI001		0.74784		-
																			c__Alphaproteobacteria.o__Rhizobiales.f__Pleomorphomonadaceae		0		-
																			c__Gammaproteobacteria.o__Legionellales.f__Legionellaceae		0.270719		-
																			c__Gammaproteobacteria.o__Xanthomonadales.f__Xanthomonadaceae.g__Lysobacter		0		-
																			c__Syntrophomonadia.o__Syntrophomonadales.f__Syntrophomonadaceae.g__Pelospora		0.270719		-
																			c__Desulfovibrionia.o__Desulfovibrionales.f__Desulfomicrobiaceae		0		-
																			c__Blastocatellia		0		-
																			c__Anaerolineae.o__Caldilineales.f__Caldilineaceae		0.270719		-
																			c__Alphaproteobacteria.o__Rhizobiales.f__Rhizobiaceae.g__Mesorhizobium		0.775869		-
																			c__Actinobacteria.o__Micrococcales.f__Microbacteriaceae.g__Microbacterium		1.08363		-
																			c__Phycisphaerae		0		-
																			c__Alphaproteobacteria.o__Dongiales		0		-
																			c__Gammaproteobacteria.o__Salinisphaerales.f__Algiphilaceae		0.474839		-
																			c__Dadabacteriia		0		-
																			c__Alphaproteobacteria.o__SAR11_clade.f__Clade_IV		0.696687		-
																			c__norank_p__SAR324_cladeMarine_group_B.o__norank_c__norank_p__SAR324_cladeMarine_group_B.f__norank_o__norank_c__norank_p__SAR324_cladeMarine_group_B.g__norank_f__norank_o__norank_c__norank_p__SAR324_cladeMarine_group_B		1.51376		-
																			c__Saccharimonadia.o__Saccharimonadales.f__unclassified_o__Saccharimonadales.g__unclassified_o__Saccharimonadales		1.08363		-
																			c__Gammaproteobacteria.o__Alteromonadales.f__Moritellaceae.g__Moritella		1.20014		-
																			c__norank_p__Marinimicrobia_SAR406_clade		1.29191		-
																			c__Thermoanaerobaculia.o__Thermoanaerobaculales		0		-
																			c__Bacteroidia.o__Bacteroidales.f__Bacteroidales_Incertae_Sedis.g__Phocaeicola		0.44681		-
																			c__unclassified_p__Acidobacteriota.o__unclassified_p__Acidobacteriota		0		-
																			c__Vampirivibrionia.o__Gastranaerophilales.f__norank_o__Gastranaerophilales.g__norank_f__norank_o__Gastranaerophilales		2.12198		-
																			c__Clostridia.o__Oscillospirales.f__norank_o__Oscillospirales.g__Hydrogenoanaerobacterium		1.41685		-
																			c__Bacilli.o__Lactobacillales.f__unclassified_o__Lactobacillales.g__unclassified_o__Lactobacillales		2.30307		-
																			c__Nitrospinia.o__Nitrospinales.f__Nitrospinaceae.g__Nitrospina		0.298747		-
																			c__Actinobacteria.o__Actinomycetales.f__Actinomycetaceae.g__F0332		1.08363		-
																			c__Negativicutes.o__Acidaminococcales.f__Acidaminococcaceae.g__Acidaminococcus		1.97999		0.0342711
																			c__Bacilli.o__Erysipelotrichales.f__Erysipelotrichaceae.g__Turicibacter		2.57978		0.0182504
																			c__Clostridia.o__unclassified_c__Clostridia.f__unclassified_c__Clostridia		2.90994		0.0120508
																			c__Cyanobacteriia.o__Cyanobacteriales.f__Microcystaceae.g__Microcystis_PCC_7914		2.02659		0.021673
																			c__Alphaproteobacteria.o__Rhodobacterales.f__Rhodobacteraceae.g__unclassified_f__Rhodobacteraceae		0.923931		0.0471931
																			c__Negativicutes.o__Veillonellales_Selenomonadales.f__Veillonellaceae	con	4.57258	4.13501	0.00576473
																			c__Negativicutes.o__Veillonellales_Selenomonadales.f__Veillonellaceae.g__unclassified_f__Veillonellaceae		2.49465		0.0487182
																			c__Coriobacteriia.o__Coriobacteriales.f__norank_o__Coriobacteriales.g__norank_f__norank_o__Coriobacteriales		1.35945		0.0342711
																			c__Clostridia.o__Lachnospirales.f__Lachnospiraceae.g__Eubacterium_hallii_group		3.74482		0.00107787
																			c__Coriobacteriia.o__Coriobacteriales.f__Eggerthellaceae.g__Gordonibacter		1.96091		0.00681083
																			c__Campylobacteria.o__Campylobacterales.f__Campylobacteraceae.g__Campylobacter		1.52599		0.0341829
																			c__Clostridia.o__Lachnospirales.f__Lachnospiraceae.g__Dorea		3.83309		0.00295745
																			c__Cyanobacteriia.o__Pseudanabaenales.f__Pseudanabaenaceae.g__Pseudanabaena_PCC_7429		0.571749		0.0471931
																			c__Campylobacteria.o__Campylobacterales.f__Helicobacteraceae		0.571749		0.0471778
																			c__Coriobacteriia.o__Coriobacteriales.f__Eggerthellaceae.g__Eggerthella		2.72556		0.0331009
																			c__Clostridia.o__Lachnospirales.f__Lachnospiraceae.g__Lachnospira		3.94803		0.00216059
																			c__Negativicutes.o__Veillonellales_Selenomonadales.f__Veillonellaceae.g__Anaeroglobus		1.04887		0.0471931
																			c__Clostridia.o__Lachnospirales.f__Lachnospiraceae.g__Blautia		4.48445		0.0486066
																			c__Actinobacteria.o__Propionibacteriales.f__Propionibacteriaceae.g__Pseudopropionibacterium		1.11582		0.0252725
																			c__Kapabacteria.o__Kapabacteriales		0.872779		0.00711218
																			c__Clostridia.o__Lachnospirales.f__Lachnospiraceae.g__Agathobacter	con	4.90349	4.44912	3.45409e-05
																			c__Negativicutes.o__Veillonellales_Selenomonadales.f__Veillonellaceae.g__Allisonella		2.63219		0.00169773
																			c__Clostridia.o__Oscillospirales.f__Butyricicoccaceae.g__Butyricicoccus		3.65896		0.00108337
																			c__Negativicutes.o__Veillonellales_Selenomonadales.f__unclassified_o__Veillonellales_Selenomonadales.g__unclassified_o__Veillonellales_Selenomonadales		2.6451		0.00576601
																			c__Bacteroidia.o__Cytophagales.f__Microscillaceae.g__norank_f__Microscillaceae		1.04887		0.0134669
																			c__Bacteroidia.o__Bacteroidales.f__Bacteroidaceae	AML	5.35314	4.73364	0.0224943
																			c__Clostridia.o__Lachnospirales.f__Lachnospiraceae.g__GCA_900066575		2.44642		0.00170217
																			c__Chloroflexia.o__Thermomicrobiales.f__JG30_KF_CM45		0.571749		0.0471931
																			c__Actinobacteria.o__Actinomycetales.f__Actinomycetaceae		3.52828		0.00010992
																			c__unclassified_p__Firmicutes.o__unclassified_p__Firmicutes.f__unclassified_p__Firmicutes		3.08443		0.00209764
																			c__Kapabacteria		0.872779		0.00711218
																			c__Campylobacteria.o__Campylobacterales.f__Campylobacteraceae		1.52599		0.0341829
																			c__Bacilli.o__Staphylococcales.f__Gemellaceae		2.17381		0.00314977
																			c__Bacteroidia.o__Flavobacteriales.f__Crocinitomicaceae		0.74784		0.0252725
																			c__Thermoleophilia		1.29191		0.00711218
																			c__Bacilli.o__Erysipelotrichales.f__Erysipelatoclostridiaceae.g__unclassified_f__Erysipelatoclostridiaceae		1.48908		0.0313001
																			c__Actinobacteria.o__unclassified_c__Actinobacteria.f__unclassified_c__Actinobacteria.g__unclassified_c__Actinobacteria		0.571749		0.0471931
																			c__Clostridia.o__Monoglobales		3.4537		0.00182586
																			c__Bacteroidia.o__Bacteroidales.f__Rikenellaceae.g__Rikenellaceae_RC9_gut_group		1.33142		0.0471931
																			c__Actinobacteria.o__Corynebacteriales		1.8835		0.0262721
																			c__Clostridia.o__Lachnospirales.f__Lachnospiraceae.g__Eubacterium_eligens_group		4.03677		0.00403923
																			c__Clostridia.o__Peptostreptococcales_Tissierellales.f__Peptostreptococcaceae.g__unclassified_f__Peptostreptococcaceae		1.95196		0.000210045
																			c__Actinobacteria.o__Bifidobacteriales.f__Bifidobacteriaceae.g__Bifidobacterium		4.40434		0.0212747
																			c__Bacteroidia.o__Cytophagales.f__Microscillaceae		1.04887		0.0134669
																			c__unclassified_p__Firmicutes		3.08443		0.00209764
																			c__Clostridia.o__Lachnospirales.f__Lachnospiraceae.g__Lachnospiraceae_UCG_004		3.31869		0.0146086
																			c__Actinobacteria.o__Frankiales.f__Sporichthyaceae.g__hgcI_clade		1.89911		0.003281
																			c__Bacilli.o__Lactobacillales.f__Carnobacteriaceae.g__Granulicatella		2.91761		0.00307987
																			c__Actinobacteria.o__Propionibacteriales.f__Propionibacteriaceae		1.31211		0.0484045
																			c__Negativicutes.o__Veillonellales_Selenomonadales.f__unclassified_o__Veillonellales_Selenomonadales		2.6451		0.00576601
																			c__Clostridia.o__Lachnospirales.f__Lachnospiraceae.g__Roseburia	con	4.50849	4.01538	0.000141302
																			c__Gammaproteobacteria.o__Burkholderiales.f__Burkholderiaceae		2.45399		0.000113508
																			c__Acidimicrobiia		1.8022		0.00427995
																			c__Clostridia.o__Clostridia_UCG_014.f__norank_o__Clostridia_UCG_014.g__norank_f__norank_o__Clostridia_UCG_014		4.17378		0.00515693
																			c__Chloroflexia.o__Thermomicrobiales.f__JG30_KF_CM45.g__norank_f__JG30_KF_CM45		0.571749		0.0471931
																			c__unclassified_p__Firmicutes.o__unclassified_p__Firmicutes		3.08443		0.00209764
																			c__Clostridia.o__Lachnospirales.f__Lachnospiraceae.g__Lachnospiraceae_NK4A136_group		3.83613		0.000207055
																			c__Clostridia.o__Oscillospirales.f__Ruminococcaceae.g__Faecalibacterium	con	5.18987	4.57071	0.000429151
																			c__Gammaproteobacteria.o__Alteromonadales.f__Marinobacteraceae		0.696687		0.0342711
																			c__Clostridia.o__Peptostreptococcales_Tissierellales.f__Peptostreptococcaceae.g__Romboutsia		3.6516		0.00310105
																			c__Actinobacteria.o__unclassified_c__Actinobacteria		0.571749		0.0471931
																			c__Clostridia.o__Lachnospirales.f__Lachnospiraceae.g__Lachnospiraceae_NC2004_group		3.26395		6.18317e-06
																			c__Bacteroidia.o__Bacteroidales.f__Bacteroidaceae.g__Bacteroides	AML	5.35314	4.73364	0.0224943
																			c__Saccharimonadia.o__Saccharimonadales.f__Saccharimonadaceae.g__norank_f__Saccharimonadaceae		2.93158		0.000697223
																			c__Actinobacteria.o__Corynebacteriales.f__Nocardiaceae.g__Rhodococcus		1.36763		0.0471931
																			c__Clostridia.o__Lachnospirales.f__Lachnospiraceae.g__unclassified_f__Lachnospiraceae		4.06853		0.0370953
																			c__Actinobacteria.o__Actinomycetales		3.52828		0.00010992
																			c__Bacilli.o__Lactobacillales.f__Carnobacteriaceae		2.92296		0.00307987
																			c__Actinobacteria.o__Frankiales.f__Sporichthyaceae		1.90419		0.003281
																			c__Kapabacteria.o__Kapabacteriales.f__norank_o__Kapabacteriales		0.872779		0.00711218
																			c__Coriobacteriia.o__Coriobacteriales.f__norank_o__Coriobacteriales		1.35945		0.0342711
																			c__Bacilli.o__Erysipelotrichales.f__Erysipelotrichaceae.g__Solobacterium		2.84533		0.00225101
																			c__Thermoleophilia.o__Solirubrobacterales		1.17381		0.00711218
																			c__Clostridia.o__Lachnospirales.f__Lachnospiraceae.g__Coprococcus		4.1074		0.00014957
																			c__Bacilli.o__Erysipelotrichales.f__Erysipelatoclostridiaceae.g__Erysipelotrichaceae_UCG_003		3.54278		0.0394314
																			c__Actinobacteria.o__Corynebacteriales.f__Nocardiaceae		1.36763		0.0471931
																			c__Actinobacteria.o__Actinomycetales.f__Actinomycetaceae.g__Actinomyces		3.52611		0.000136861
																			c__Clostridia.o__Lachnospirales.f__Lachnospiraceae.g__Eubacterium_ruminantium_group		3.59891		0.00187068
																			c__Clostridia.o__unclassified_c__Clostridia.f__unclassified_c__Clostridia.g__unclassified_c__Clostridia		2.90994		0.0120508
																			c__Bacteroidia.o__Flavobacteriales.f__Crocinitomicaceae.g__Fluviicola		0.74784		0.0252725
																			c__Actinobacteria.o__unclassified_c__Actinobacteria.f__unclassified_c__Actinobacteria		0.571749		0.0471931
																			c__Coriobacteriia.o__Coriobacteriales.f__Atopobiaceae		2.75927		0.00651554
																			c__Cyanobacteriia.o__Pseudanabaenales.f__Pseudanabaenaceae		0.571749		0.0471931
																			c__Gammaproteobacteria.o__Burkholderiales.f__Methylophilaceae		0.571749		0.0471931
																			c__Cyanobacteriia.o__Synechococcales.f__Cyanobiaceae.g__Cyanobium_PCC_6307		1.4882		0.0253081
																			c__Bacteroidia.o__Bacteroidales.f__Tannerellaceae.g__Parabacteroides	AML	4.48208	4.02381	0.000159993
																			c__Cyanobacteriia.o__Pseudanabaenales		0.571749		0.0471931
																			c__Bacteroidia.o__Chitinophagales.f__Chitinophagaceae		0.74784		0.0134669
																			c__Gammaproteobacteria.o__Burkholderiales.f__Burkholderiaceae.g__Lautropia		1.11582		0.0252725
																			c__Actinobacteria.o__Corynebacteriales.f__Corynebacteriaceae		1.69396		0.0262356
																			c__Clostridia.o__Lachnospirales.f__Lachnospiraceae.g__Eubacterium_ventriosum_group		3.47816		0.000203286
																			c__Clostridia.o__Lachnospirales.f__Lachnospiraceae.g__Shuttleworthia		1.50117		0.0471931
																			c__Campylobacteria.o__Campylobacterales.f__Helicobacteraceae.g__Helicobacter		0.571749		0.0471778
																			c__Clostridia.o__Oscillospirales.f__Ruminococcaceae	con	5.38393	4.76026	0.000159993
																			c__Cyanobacteriia.o__Cyanobacteriales		2.15721		0.022176
																			c__Clostridia.o__Lachnospirales.f__Lachnospiraceae.g__CAG_56		3.30862		0.000173578
																			c__Kapabacteria.o__Kapabacteriales.f__norank_o__Kapabacteriales.g__norank_f__norank_o__Kapabacteriales		0.872779		0.00711218
																			c__Actinobacteria.o__Frankiales		1.90921		0.00171681
																			c__Cyanobacteriia.o__Cyanobacteriales.f__Nostocaceae		1.22496		0.0252725
																			c__Acidimicrobiia.o__Microtrichales		1.8022		0.00427995
																			c__Coriobacteriia.o__Coriobacteriales.f__Atopobiaceae.g__Olsenella		2.10002		0.00369208
																			c__Thermoleophilia.o__Solirubrobacterales.f__67_14.g__norank_f__67_14		1.17381		0.00711218
																			c__Clostridia.o__unclassified_c__Clostridia		2.90994		0.0120508
																			c__Bacteroidia.o__Bacteroidales.f__Tannerellaceae	AML	4.48208	4.02381	0.000159993
																			c__Clostridia.o__Monoglobales.f__Monoglobaceae.g__Monoglobus		3.4537		0.00182586
																			c__Actinobacteria.o__PeM15.f__norank_o__PeM15		0.668659		0.0471931
																			c__Clostridia.o__Lachnospirales.f__Lachnospiraceae.g__Tyzzerella		3.36989		0.000583839
																			c__Bacteroidia.o__Cytophagales		1.27072		0.0138951
																			c__Clostridia.o__Lachnospirales.f__Lachnospiraceae.g__Sellimonas		1.91417		0.0455925
																			c__Clostridia.o__Oscillospirales	con	5.4352	4.74453	0.00145549
																			c__Actinobacteria.o__Micrococcales.f__Microbacteriaceae.g__Candidatus_Aquiluna		0.814787		0.0252725
																			c__Gammaproteobacteria.o__Burkholderiales.f__Sutterellaceae.g__norank_f__Sutterellaceae		0.969689		0.0252725
																			c__Clostridia.o__Lachnospirales.f__Lachnospiraceae.g__Fusicatenibacter		4.00857		0.00280516
																			c__Saccharimonadia		3.33009		0.0158506
																			c__Acidimicrobiia.o__Microtrichales.f__Ilumatobacteraceae.g__CL500_29_marine_group		1.65093		0.000482924
																			c__Bacteroidia	AML	5.5245	4.5931	0.0154024
																			c__Chloroflexia.o__Thermomicrobiales		0.571749		0.0471931
																			c__Clostridia.o__Lachnospirales.f__Lachnospiraceae.g__Lachnospiraceae_UCG_008		1.65093		0.0350251
																			c__Clostridia.o__Lachnospirales.f__Lachnospiraceae.g__Lachnospiraceae_UCG_001		3.18861		1.13344e-05
																			c__Gammaproteobacteria.o__Burkholderiales.f__Methylophilaceae.g__Candidatus_Methylopumilus		0.571749		0.0471931
																			c__Clostridia.o__Lachnospirales.f__Lachnospiraceae.g__Lachnospiraceae_UCG_010		3.14073		0.00984473
																			c__Actinobacteria.o__PeM15.f__norank_o__PeM15.g__norank_f__norank_o__PeM15		0.668659		0.0471931
																			c__Gammaproteobacteria.o__Burkholderiales.f__Burkholderiaceae.g__Burkholderia_Caballeronia_Paraburkholderia		2.34627		0.0134669
																			c__Gammaproteobacteria.o__Alteromonadales.f__Marinobacteraceae.g__Marinobacter		0.696687		0.0342711
																			c__Clostridia.o__Monoglobales.f__Monoglobaceae		3.4537		0.00182586
																			c__Clostridia.o__Lachnospirales.f__Lachnospiraceae.g__Lachnospiraceae_ND3007_group		3.43578		0.0011484
																			c__Alphaproteobacteria.o__Acetobacterales.f__Acetobacteraceae		0.668659		0.0471931
																			c__Bacilli.o__Staphylococcales.f__Gemellaceae.g__Gemella		2.17381		0.00314977
																			c__Clostridia.o__Peptostreptococcales_Tissierellales.f__Anaerovoracaceae.g__Family_XIII_UCG_001		2.33217		0.00280646
																			c__Alphaproteobacteria.o__Acetobacterales.f__Acetobacteraceae.g__Roseomonas		0.668659		0.0471931
																			c__Clostridia.o__Oscillospirales.f__Butyricicoccaceae		3.66908		0.00145549
																			c__Actinobacteria.o__Bifidobacteriales		4.40446		0.02208
																			c__Acidimicrobiia.o__Microtrichales.f__Ilumatobacteraceae		1.65093		0.000482924
																			c__Clostridia.o__Oscillospirales.f__unclassified_o__Oscillospirales.g__unclassified_o__Oscillospirales		2.69842		0.0065582
																			c__Clostridia.o__Lachnospirales.f__Lachnospiraceae.g__Eubacterium_xylanophilum_group		2.86123		0.0106907
																			c__Clostridia.o__Oscillospirales.f__unclassified_o__Oscillospirales		2.69842		0.0065582
																			c__Desulfovibrionia.o__Desulfovibrionales.f__Desulfovibrionaceae.g__norank_f__Desulfovibrionaceae		1.68569		0.0168029
																			c__Cyanobacteriia.o__Synechococcales		1.4882		0.0253081
																			c__Cyanobacteriia.o__Synechococcales.f__Cyanobiaceae		1.4882		0.0253081
																			c__Actinobacteria.o__PeM15		0.668659		0.0471931
																			c__Bacilli.o__Staphylococcales.f__Staphylococcaceae.g__Staphylococcus		1.22496		0.026933
																			c__Actinobacteria.o__Corynebacteriales.f__Corynebacteriaceae.g__Corynebacterium		1.69396		0.0262356
																			c__Clostridia.o__Oscillospirales.f__Ruminococcaceae.g__Subdoligranulum	con	4.78778	4.24579	0.0034683
																			c__Clostridia.o__Clostridia_UCG_014		4.17378		0.00515693
																			c__Clostridia.o__Lachnospirales.f__Lachnospiraceae	con	5.43425	4.76602	0.000687031
																			c__Clostridia.o__Lachnospirales	con	5.43429	4.76595	0.000687031
																			c__Chloroflexia		0.571749		0.0471931
																			c__Cyanobacteriia.o__Cyanobacteriales.f__Nostocaceae.g__Dolichospermum_NIES41		1.22496		0.0252725
																			c__unclassified_p__Firmicutes.o__unclassified_p__Firmicutes.f__unclassified_p__Firmicutes.g__unclassified_p__Firmicutes		3.08443		0.00209764
																			c__Bacteroidia.o__Bacteroidales	AML	5.52427	4.59247	0.0154024
																			c__Clostridia.o__Lachnospirales.f__Lachnospiraceae.g__norank_f__Lachnospiraceae		3.29025		0.00620393
																			c__Saccharimonadia.o__Saccharimonadales		3.33009		0.0158506
																			c__Gammaproteobacteria.o__Burkholderiales.f__Burkholderiaceae.g__Ralstonia		1.53789		0.0471931
																			c__Saccharimonadia.o__Saccharimonadales.f__Saccharimonadaceae		3.31093		0.0164133
																			c__Alphaproteobacteria.o__Caulobacterales.f__Caulobacteraceae.g__Phenylobacterium		1.01108		0.00711218
																			c__Bacilli.o__Lactobacillales.f__Aerococcaceae.g__Abiotrophia		2.9578		0.0262625
																			c__Clostridia.o__Lachnospirales.f__Lachnospiraceae.g__Lachnospiraceae_FCS020_group		3.0481		1.56863e-05
																			c__Bacilli.o__Staphylococcales		2.22976		0.00107321
																			c__Thermoleophilia.o__Solirubrobacterales.f__67_14		1.17381		0.00711218
																			c__Clostridia.o__Lachnospirales.f__Lachnospiraceae.g__Oribacterium		2.39782		0.0420688
																			c__Coriobacteriia.o__Coriobacteriales.f__Eggerthellaceae.g__unclassified_f__Eggerthellaceae		1.14385		0.0386743
																			c__Clostridia.o__Lachnospirales.f__Lachnospiraceae.g__Anaerostipes		3.76717		0.0179547
																			c__Clostridia.o__Clostridia_UCG_014.f__norank_o__Clostridia_UCG_014		4.17378		0.00515693
																			c__Clostridia.o__Oscillospirales.f__Ruminococcaceae.g__Ruminococcus		4.21921		0.0096083
																			c__Clostridia	con	5.76202	5.07905	7.00938e-06
																			c__Cyanobacteriia.o__Cyanobacteriales.f__Microcystaceae		2.02659		0.021673
																			c__Bacilli.o__Lactobacillales.f__Aerococcaceae		2.97185		0.0262625
																			c__Bacilli.o__Erysipelotrichales.f__Erysipelotrichaceae.g__Clostridium_innocuum_group		3.85731		0.000758346
																			c__Alphaproteobacteria.o__Acetobacterales		0.668659		0.0471931
																			c__Actinobacteria.o__Bifidobacteriales.f__Bifidobacteriaceae		4.40446		0.02208

## Sheet: Figure 2
Figure 2 a																						Figure 2 c
	AML-0 day					AML-14days					Con-0day					Con-14days						GFP+ in PB			GFP+ in SP			GFP+ in BM
Shannon index	8.74104	8.7885	9.248	9.41354	8.92402	8.09588	8.14002	8.31094	7.89183	7.44824	8.81369	9.87538	8.85687	8.75154	8.8956	9.20811	8.39007	8.4824	9.00935	9.35807		AML	AML+ABX		AML	AML+ABX		AML	AML+ABX
Chao 1 index	5010.39	5079.96	4901.36	4887.31	4648.81	3083.21	3900.04	3908.98	4313.44	3500.79	4323.9	5945.51	4859.1	4684.62	5148.92	5264.76	4692.29	4053.08	5157.77	4616.66		2.49	7.35		55.39	73.33		44.99	52.59
																						2.35	5.47		69.99	83.34		33.65	52.61
Figure 2 e				Figure 2 f			Figure 2 g															2.56	9.25		49.06	74.18		34.33	50.2
Days	PBS+ MLL-AF9	ABX+ MLL-AF9		AML+FMT	AML+PBS		GFP+ in PB			GFP+ in SP			GFP+ in BM									3.65	7.19		54.86	68.69		49.64	52.26
13	0	1		0.185	0.361		AML+FMT	AML+PBS		AML+FMT	AML+PBS		AML+FMT	AML+PBS								4.48	6.14		51.94	66.16		32.96	66.86
14	0	1		0.203	0.304		0.82	3.19		36.78	51.49		38.37	52.19
15	0	1		0.222	0.297		0.84	4.04		39.03	67.59		30.55	36.31
15	0	1		0.251	0.285		1.21	2.3		34.85	63.97		16.12	47.09
15	0	1		0.234	0.317		0.65	1.63		37.1	58.16		23.89	33.52
16	1	/					1.08	4.08		11.76	49.45		15.35	55.14
17	1	/
17	1	/
18	1	/
18	1	/
	1：death	0：survival

## Sheet: Figure 3
Figure 3 b			Figure 3 c									Figure 3 e								Figure 3 f
Weight of spleen			PB			SP			BM				AML-FMT			Con-FMT				Days	Con-FMT	AML-FMT
AML-FMT	Con-FMT		AML-FMT	Con-FMT		AML-FMT	Con-FMT		AML-FMT	Con-FMT		8 Days	2	1.4	1.55	1.16	1.98	1.2		16	0	1
0.688	0.421		31.82	7.08		91.07	77.45		72.38	49.8		14 Days	8.7	5	7.5	4.8	2.5	2.8		17	0	1
0.579	0.389		33.07	8.14		91.23	74.2		70.96	66.38										17	0	1
0.552	0.377		30.02	6.05		92.15	78.05		78.6	69.4										17	0	1
0.506	0.455		32.3	7.78		90.47	79.35		72.94	47.3										18	0	1
																				19	1	/
																				20	1	/
																				21	1	/
																				21	1	/
																				22	1	/
																				1：death 0：survival

## Sheet: Figure 4
Figure 4 a								Figure 4 b
Type	A	N	R2X(cum)	R2Y(cum)	Q2(cum)	Title		name	adduct	description	AML-1	AML-2	AML-3	AML-4	AML-5	AML-6	AML-7	AML-8	AML-9	AML-10	AML-11	AML-12	AML-13	AML-14	AML-15	CON-1	CON-2	CON-3	CON-4	CON-5	CON-6	CON-7	CON-8	CON-9	CON-10	CON-11	CON-12	CON-13	CON-14	CON-15	CON-16	CON-17	CON-18	CON-19	CON-20	CON-21	CON-22
PCA	6	37	0.504	-	-	QC		M111T165	(M-H)-	Uracil	622364	46163.8	1.0714e+06	951342	448080	906026	1.24493e+06	633168	829102	454801	1.28668e+06	23236	1.07888e+06	718539	963067	1.48405e+06	1.35057e+06	1.89985e+06	1.4016e+06	784122	1.3875e+06	1.7823e+06	1.5425e+06	1.87081e+06	1.21694e+06	1.49562e+06	1.37722e+06	1.52762e+06	1.36307e+06	1.97316e+06	999193	1.03512e+06	1.07274e+06	1.08359e+06	1.09516e+06	1.0412e+06	1.07255e+06
PCA	6	32	0.514	-	-	dele-QC		M135T314_2	(M-H)-	Hypoxanthine	453769	85377.7	630911	270562	309841	930371	916139	418129	488177	299651	1.08447e+06	53577.6	947128	400931	582118	1.13941e+06	848823	1.61356e+06	743361	478648	1.03491e+06	1.48346e+06	1.28835e+06	1.25194e+06	862664	1.09985e+06	893482	1.23506e+06	1.06204e+06	1.53939e+06	621504	719902	743051	762298	762158	742847	742714
PCA	6	32	0.514	-	-	AML_vs_CON		M122T420	(M-H)-	Nicotinate	56586.2	2836.35	165586	16192.7	49796.6	163413	143162	87074.8	105446	61827.3	179830	2720.46	148933	70688.6	143117	167642	118936	240199	198042	92128	186895	177673	262837	189245	138623	229217	144799	203017	194178	280176	117331	140345	134239	134222	134202	132262	132231
PLS-DA	2	32	0.207	0.902	0.468	AML_vs_CON		M163T257	(M-H2O-H)-	D-Sorbitol	3950.92	2692.81	22722.1	36961.5	9920.56	24436.3	23420.1	15765.8	24097.3	9852.38	28453.7	2346.88	13541.1	24171.8	20786.3	52216.3	89434.5	95257.3	32109.4	80451.2	55591	19942.1	32340.5	88716.6	83530	45293.8	173521	37580.8	47052.9	18730.7	38046.7	48421.1	40310.4	40319	41902	39866.6	39859.4
OPLS-DA	1+1	32	0.207	0.903	0.492	AML_vs_CON		M223T302	(M+CH3COO)-	D-Quinovose	10598.4	2289.29	28509.2	9257.38	15779.4	14224.8	33049.3	21892.4	12736.3	8006.98	82572.2	7974.28	39367.8	17664	6874.31	47752.1	47789.9	169349	163815	50730.1	59500.9	49637.3	37545.9	46072.4	83230.6	52356	81989.3	17159.7	135856	59404.3	28589.1	92706.1	50441.2	48187.5	49214.1	47448	47920.7
								M391T251	(M-H)-	Deoxycholic acid	90780.8	37882.7	308171	382258	243400	4.26965e+06	507830	606239	1.38205e+06	2.92499e+06	6.07078e+06	46494.4	5.65659e+06	135041	90448.9	1.06619e+07	1.91461e+06	4.88769e+06	7.2954e+06	4.07648e+06	5.50392e+06	9.0291e+06	4.55186e+06	4.68017e+06	4.30153e+06	6.60657e+06	4.68603e+06	2.68855e+06	1.11985e+06	1.09578e+07	1.18069e+06	5.00646e+06	4.95863e+06	4.95876e+06	5.10688e+06	5.25596e+06	4.96483e+06
Figure 4 d								M133T790_2	(M-H)-	L-Malic acid	152084	113848	51815.7	98367.4	45468.4	115805	148526	270475	60836.6	1888.63	316955	46064.9	186585	270306	77100.3	270697	115984	417226	464442	296541	155788	271586	233455	405159	252969	267937	234782	378454	91372.6	339357	249019	175242	264072	264045	264025	258113	258164
	Acetic_acid	Propionic_acid	Butyric_acid					M209T297	(M+CH3COO)-	D-Ribose	30938.7	42320.7	257453	48202.6	41528.1	121875	188664	76621.5	141712	48069.6	190171	37790.4	247639	118593	127993	104730	234865	413166	325167	65688.9	330089	314598	106563	237965	176022	241459	235059	222798	296422	369124	271964	117086	165257	161294	163299	161266	155519
g__Bacteroides	0.10825	-0.27343	-0.23411					M163T302	(M-H2O-H)-	Dulcitol	19878.2	14088.5	23963.8	16798.1	45152.3	26991	42919.4	16896.8	18257.4	17674.9	100137	8063.04	25676.1	20619	23578	37876	70126.4	187216	137413	139763	198381	32139.4	41097	78185.8	199432	81572	258114	31559.1	298932	23759	39407.7	107662	68763	86667.1	69201	68808.8	68725.8
g__Faecalibacterium	0.28457	0.17618	0.35053					M149T297_2	(M-H)-	D-Lyxose	82193.9	109184	666151	114767	116035	535159	507059	236332	427203	153869	508720	80559.4	708235	303961	348984	263392	706396	1.37967e+06	786874	236213	547467	900134	494013	697642	504054	806766	628621	615560	888969	739428	711642	322870	429882	438829	419125	373176	418766
g__Megamonas	-0.02906	0.07854	-0.0602					M89T582	(M-H)-	DL-lactate	5998.19	10757.6	42353.4	10760.5	19428.7	40389.5	37285.5	41528.6	10273.6	48617.9	24586	60793.7	13383.2	32613.5	2724.67	68433.3	36000.7	51800.1	48985.2	32646.1	107596	31729.9	94094.4	29598	75330.4	72831.6	61245.7	34310	54031.3	93754.3	33675.4	21917.2	46553.1	47832.3	45979.6	46575	45950
g__Prevotella	0.00865	0.12138	-0.15279					M185T91	(M-H)-	Undecanoic Acid	7810.8	7655.6	11299	28520.9	18430.9	7531.5	20971.1	17029.4	44365.3	18122	45041.2	9364.93	45566.8	30316.8	55008.5	82621.8	21607.3	23084.3	86524.1	24821	26812.8	73548	88434.7	91435	61016.4	31168.4	45804	41635	74135.4	71673.6	16798.8	35830.7	42611.4	41207.7	43528.6	41596.6	34642.2
g__Agathobacter	0.19024	0.20977	0.3315					M149T178_3	(M-H)-	3-Phenylpropanoic acid	64818.4	19372.5	1.45817e+06	28052.3	705407	7.25227e+06	533864	12579.3	145791	501333	7.5551e+06	6471.54	1.42045e+06	12545.3	51313.7	1.66726e+06	2.41236e+06	2.87982e+06	2.99445e+06	1.64167e+06	6.27329e+06	8.6946e+06	5.13114e+06	6.06594e+06	1.32113e+06	5.82244e+06	4.31856e+06	2.34457e+06	2.89349e+06	5.51785e+06	4.39738e+06	6.24779e+06	3.79858e+06	3.78046e+06	4.00358e+06	3.75088e+06	3.75204e+06
g__Subdoligranulum	0.28944	0.18704	0.15899					M73T316	(M-H)-	Propionic acid	672778	29992.9	1.30464e+06	810466	972753	735804	609650	1.13756e+06	486427	408344	929731	13864.7	629604	955537	46086.5	1.17873e+06	1.11723e+06	1.9565e+06	1.02567e+06	1.17431e+06	2.2202e+06	1.34727e+06	1.16744e+06	1.12714e+06	1.06583e+06	509492	1.16944e+06	691674	1.08177e+06	656189	1.12307e+06	907131	1.23889e+06	1.16095e+06	915720	1.12312e+06	1.16215e+06
g__Blautia	0.31121	0.21226	0.32163					M155T443	(M-H)-	Orotate	5552.4	3872.71	4947.96	2525.05	2367.49	61652.9	48530.3	35894.8	52712.9	2957.45	41290.5	1790.73	55207.1	18232	7048.14	42813.1	15811.1	56106.6	86398	40606.8	27750.2	121792	84316	98127	33027.1	51944.6	48717.5	63882.4	12020.6	92517.2	28045.8	49657.9	33865.7	32577.1	32269.6	31975.5	31971.6
g__Enterococcus	-0.11315	-0.05577	0.10342					M752T152	(2M-H)-	Lithocholic acid	118.684	1672.99	1716.33	2961.76	6344.09	69788.2	5757.76	66945.6	733459	259753	1.11763e+06	532.492	5315.39	3048.15	5022.97	1.50267e+06	1.51473e+06	37856.4	1.53362e+06	718815	2571.67	26051	31284.4	585496	1.5679e+06	75112.4	1.25891e+06	488427	678134	2.57492e+06	384844	847095	739132	704030	703909	744196	743629
g__Bifidobacterium	0.1313	0.24857	0.22024					M784T251	(2M-H)-	Chenodeoxycholate		911.563	5781.13	5309.66	39649.9	233375	15482.9	20247.2	79978.4	173790	517025	886.074	479354	2662.22	5208.07	1.61132e+06	71407	149392	805667	583337	307968	1.05141e+06	218554	390648	441065	515917	525213	182256	72158.1	1.47921e+06	30739.3	522575	396604	394234	396558	391550	356708
g__Roseburia	0.198	0.19045	0.31967					M137T548	(M-H)-	Urocanic acid	9444.25	24904	3596.11	24565.5	13026.3	19156.9	15367.1	20957.3	6032.26	3711.17	65014.5	1383.33	72363.9	4784.52	44302.7	60695.6	172178	96963	45993.9	55845.3	30025.3	58787.7	44651.6	88918.2	25200.6	23305.9	42685.9	61576.3	15618.2	29466.5	25387.6	56976.9	39836.3	38820.1	38309.8	38250	38830.4
								M117T750_2	(M-H)-	Succinate	1.79865e+06	54545.3	2.13277e+06	1.2292e+06	1.53747e+06	54398.3	14177.4	1.31638e+06	51963.2	1.59146e+06	86020.1	51831.1	112617	1.9462e+06	84996.2	56714.8	551606	185228	212587	38487.2	773389	63228.8	35621.9	54061	482467	50884.6	150561	149816	22772.2	44317.1	106150	67428.7	765152	786389	774973	764759	764863
								M151T394_2	(M-H)-	Xanthine	2.35391e+06	103917	478195	253923	326758	845025	900461	478851	655789	160144	1.10387e+06	2689.59	1.66506e+06	390248	701545	1.24056e+06	1.08278e+06	2.08408e+06	1.62077e+06	605984	849267	1.57624e+06	1.18912e+06	1.59855e+06	887064	991994	1.22877e+06	1.31876e+06	1.07735e+06	1.51206e+06	844004	813795	836568	849392	849309	830561	836002
Figure 4 f								M195T430	(M-H)-	1,7-Dimethyluric acid	1930.82	976.225	31290.1	575.407	5678.93	1797.44	7284.75	8994.96	755.792	6637.26	5052.82	1062.88	1700.6	16196.3	50203	20121.6	9740.89	3847.49	53028	61370.7	153035	13508.3	127082	96753.9	19032.6	228790	89878.7	73550	6722.36	1617.74	1508.86	6624.67	34494.6	36587.4	52711.9	34434	34450.4
	Genetic Information Processing	Environmental Information Processing	Metabolism	Metabolism	Metabolism	Metabolism		M87T705	(M-H)-	butanoic acid	3450.72	1055.21	11768.4	6981.26	2946.52	5731.05	2781.41	1684.83	1293.1	4584.73	9879.37	757.907	4407.19	4409.61	9595.25	17536.7	11195	10910.5	23378	9758.23	12118.8	12006.7	19725.4	13464.8	20249.5	12989.4	10866.9	10674.6	19106.4	24198.6	5397.61	6004.93	11661.8	11851.2	11848.8	11659.6	11592.6
	Translation	Membrane Transport	Metabolism of Cofactors and Vitamins	Carbohydrate Metabolism	Lipid Metabolism	Amino Acid Metabolism		M395T57	(M-H)-	pregnenolone sulfate	150840	98974.6	225318	221985	154574	306458	625741	453063	113561	201347	28679.5	277372	769527	167961	198505	80751.5	100968	29830.9	24326.3	144344	45266.6	15012.6	292526	57739.7	344510	96867.3	136454	205402	35668.2	53725.5	22109.1	270121	220177	210108	213085	210368	209934
	ko03010	ko02010	ko00860	ko00650	ko00071	BR:ko01007		M257T271	(M-H)-	Ribothymidine	26318.9	16275.9	38082.1	33036.9	22073.5	14057.3	55701.7	54253.1	63725	10020.1	46632.1	6245.21	224906	102340	60192.3	166778	86274.7	127469	103224	27409.3	65450.4	31686.8	79978	178406	151224	109924	39230.7	115297	120588	108824	55071.7	116720	71350.9	69072	73655.3	71363.4	67351.8
	Ribosome	ABC transporters	Porphyrin and chlorophyll metabolism	Butanoate metabolism	Fatty acid metabolism	Amino acid related enzymes		M165T137	(M-H)-	DL-3-Phenyllactic acid	7040.41	4627	28659.6	1232.78	1223.2	66290.8	7584.78	6491.37	3468.09	7749.57	39059.5	7634.21	30894.8	40526	9837.55	12381.1	13100.1	25732.6	20292.3	18228	75082.9	159349	65796.5	20127	5967.44	147134	70463.2	8062.95	42054.7	96121.3	91155.3	26321.5	48108.7	47638.1	44894.1	47943	24266.7
AML	523023	741544	197853	152537	49609	337048
	686446	915954	298197	172842	63233	440381		Figure 4 c
	597312	874524	279926	159294	62402	392893			AML												Con
	607651	872961	275993	157655	54787	386589		Acetate	1918	1835	2724	1622	2233	2102	2104	643	2799	2948	694	463	2493	2529	1592	1247	3472	3777	1831	1523	1623	3449	1372	2233	1869	1364	2356	3363	1538
	433835	514398	191433	121555	35392	282752		Propionate	406	1304	1019	1113	796	859	746	1170	362	1179	325	999	808	1656	1398	436	1633	2461	1291	722	1603	1815	1296	1014	784	471	1533	2433	720
	387466	497804	207689	110037	25805	253838		Butyrate	51.1	1369	901	881	1179	466	182	130	998	760	141	488	1265	1962	499	690	1533	1181	794	536	524	1153	643	637	1600	718	1231	1250	542
	551607	774362	230285	153679	62036	355027		Isobutyric acid	27.4388	63.0504	7.50487	6.06695	79.6873	68.7176	33.3588	25.1861	63.0504	153.18	7.28216	178.085	51.6035	27.7603	6.16597	20.9648	43.5005	57.5142	72.1509	15.0463	75.28	147.759	7.4532	18.0608	40.0983	30.9269	27.8815	88.8925	24.8399
	588845	905550	257211	164138	56348	380522		Isovaleric acid	28.8098	42.5273	2.37901	2.73149	41.7793	51.69	21.2011	23.1453	42.5273	104.443	3.60835	141.407	29.4985	25.4281	4.45332	12.467	24.6998	38.0532	45.1048	4.12886	38.2861	112.668	6.29078	11.1796	18.65	11.9306	19.6749	57.2381	12.4279
	425748	738805	184228	156860	77364	287226
	758869	1197735	367659	174784	66986	481272		Figure 4 e
	497773	601984	216313	128185	42986	335136		#OTU_num	Taxonomy	Function
	684667	1221800	325907	113041	90642	458345		OTU_1	k__norank;p__Actinobacteriota;c__Acidimicrobiia;o__Microtrichales;f__Ilumatobacteraceae;g__CL500-29_marine_group;s__unclassified_g__CL500-29_marine_group	COG0001,COG0002,COG0003,COG0004,COG0005,COG0006,COG0007,COG0008,COG0009,COG0010,COG0012,COG0013,COG0014,COG0015,COG0016,COG0018,COG0019,COG0020,COG0021,COG0022,COG0024,COG0025,COG0026,COG0028,COG0029,COG0030,COG0031,COG0034,COG0035,COG0036,COG0037,COG0038,COG0039,COG0040,COG0041,COG0042,COG0044,COG0045,COG0046,COG0047,COG0048,COG0049,COG0051,COG0052,COG0053,COG0054,COG0055,COG0056,COG0057,COG0059…
	356348	413828	141923	85749	31635	231138		OTU_2	k__norank;p__Proteobacteria;c__Gammaproteobacteria;o__Gammaproteobacteria_Incertae_Sedis;f__unclassified_o__Gammaproteobacteria_Incertae_Sedis;g__Acidibacter;s__uncultured_bacterium_g__Acidibacter	COG0001,COG0002,COG0004,COG0005,COG0006,COG0007,COG0008,COG0009,COG0010,COG0012,COG0013,COG0014,COG0015,COG0016,COG0018,COG0019,COG0020,COG0021,COG0024,COG0025,COG0026,COG0028,COG0030,COG0031,COG0034,COG0036,COG0037,COG0039,COG0040,COG0041,COG0042,COG0043,COG0045,COG0046,COG0048,COG0049,COG0050,COG0051,COG0052,COG0054,COG0055,COG0056,COG0057,COG0058,COG0059,COG0060,COG0061,COG0063,COG0064,COG0065…
	567364	808847	262904	151093	58489	361132		OTU_3	k__norank;p__Firmicutes;c__Bacilli;o__Lactobacillales;f__Leuconostocaceae;g__Leuconostoc;s__Leuconostoc_kimchii_IMSNU_11154	COG0002,COG0004,COG0006,COG0008,COG0009,COG0011,COG0012,COG0013,COG0014,COG0015,COG0016,COG0017,COG0018,COG0019,COG0020,COG0021,COG0022,COG0024,COG0025,COG0026,COG0028,COG0030,COG0031,COG0034,COG0035,COG0036,COG0037,COG0038,COG0039,COG0041,COG0042,COG0044,COG0046,COG0047,COG0048,COG0049,COG0050,COG0051,COG0052,COG0054,COG0055,COG0056,COG0057,COG0060,COG0061,COG0062,COG0063,COG0064,COG0065,COG0066…
	489414	718899	143354	119919	42179	294160		OTU_4	k__norank;p__Proteobacteria;c__Alphaproteobacteria;o__Acetobacterales;f__Acetobacteraceae;g__Roseomonas;s__metagenome_g__Roseomonas	COG0001,COG0002,COG0004,COG0005,COG0006,COG0007,COG0008,COG0009,COG0010,COG0012,COG0013,COG0014,COG0015,COG0016,COG0018,COG0019,COG0020,COG0021,COG0022,COG0024,COG0025,COG0026,COG0028,COG0030,COG0031,COG0034,COG0035,COG0036,COG0037,COG0038,COG0039,COG0040,COG0041,COG0042,COG0044,COG0045,COG0046,COG0047,COG0048,COG0049,COG0050,COG0051,COG0052,COG0053,COG0054,COG0055,COG0056,COG0057,COG0058,COG0059…
	707769	1020436	343691	170327	63662	461616		OTU_5	k__norank;p__Firmicutes;c__Bacilli;o__Lactobacillales;f__Lactobacillaceae;g__Pediococcus;s__Pediococcus_pentosaceus_g__Pediococcus	COG0006,COG0008,COG0009,COG0011,COG0012,COG0013,COG0015,COG0016,COG0017,COG0018,COG0019,COG0020,COG0022,COG0024,COG0025,COG0026,COG0028,COG0030,COG0034,COG0035,COG0036,COG0037,COG0038,COG0039,COG0041,COG0042,COG0044,COG0046,COG0047,COG0048,COG0049,COG0050,COG0051,COG0052,COG0054,COG0055,COG0056,COG0057,COG0060,COG0061,COG0063,COG0064,COG0071,COG0072,COG0073,COG0078,COG0080,COG0081,COG0084,COG0085…
	485803	535829	177391	99700	30340	292343		OTU_6	k__norank;p__Actinobacteriota;c__Actinobacteria;o__Actinomycetales;f__Actinomycetaceae;g__Actinomyces;s__unclassified_g__Actinomyces	COG0005,COG0006,COG0008,COG0009,COG0012,COG0013,COG0014,COG0015,COG0016,COG0018,COG0020,COG0021,COG0024,COG0025,COG0028,COG0030,COG0031,COG0033,COG0035,COG0036,COG0037,COG0038,COG0039,COG0042,COG0045,COG0048,COG0049,COG0050,COG0051,COG0052,COG0055,COG0056,COG0057,COG0058,COG0059,COG0060,COG0061,COG0063,COG0064,COG0065,COG0066,COG0072,COG0074,COG0077,COG0078,COG0080,COG0081,COG0082,COG0083,COG0084…
	726508	1208969	378122	185331	68023	475159		OTU_8	k__norank;p__unclassified_k__norank;c__unclassified_k__norank;o__unclassified_k__norank;f__unclassified_k__norank;g__unclassified_k__norank;s__unclassified_k__norank;d__Bacteria	COG0001,COG0002,COG0003,COG0004,COG0005,COG0006,COG0007,COG0008,COG0009,COG0010,COG0011,COG0012,COG0013,COG0015,COG0016,COG0017,COG0018,COG0019,COG0020,COG0023,COG0024,COG0028,COG0030,COG0031,COG0034,COG0035,COG0037,COG0038,COG0040,COG0041,COG0043,COG0044,COG0045,COG0046,COG0047,COG0048,COG0049,COG0051,COG0052,COG0053,COG0054,COG0057,COG0059,COG0060,COG0061,COG0063,COG0064,COG0065,COG0066,COG0067…
	392370	539493	31345	94870	25307	215118		OTU_9	k__norank;p__Firmicutes;c__Clostridia;o__Lachnospirales;f__Lachnospiraceae;g__Eisenbergiella;s__Eisenbergiella_tayi	COG0001,COG0002,COG0004,COG0005,COG0006,COG0007,COG0008,COG0009,COG0010,COG0012,COG0013,COG0014,COG0015,COG0016,COG0017,COG0018,COG0019,COG0020,COG0024,COG0025,COG0028,COG0029,COG0030,COG0031,COG0034,COG0035,COG0036,COG0037,COG0038,COG0039,COG0040,COG0041,COG0042,COG0043,COG0044,COG0046,COG0048,COG0049,COG0050,COG0051,COG0052,COG0053,COG0055,COG0056,COG0057,COG0058,COG0059,COG0060,COG0061,COG0063…
	510248	641341	181875	147796	49074	325099		OTU_10	k__norank;p__Firmicutes;c__Clostridia;o__Christensenellales;f__Christensenellaceae;g__Christensenellaceae_R-7_group;s__gut_metagenome_g__Christensenellaceae_R-7_group	COG0001,COG0002,COG0004,COG0005,COG0006,COG0007,COG0008,COG0009,COG0010,COG0012,COG0013,COG0014,COG0015,COG0016,COG0018,COG0019,COG0020,COG0022,COG0024,COG0028,COG0029,COG0030,COG0031,COG0034,COG0035,COG0036,COG0037,COG0038,COG0039,COG0040,COG0041,COG0042,COG0044,COG0046,COG0048,COG0049,COG0050,COG0051,COG0052,COG0053,COG0054,COG0055,COG0056,COG0057,COG0058,COG0059,COG0060,COG0061,COG0063,COG0064…
	477675	592123	229810	113555	35149	302346		OTU_11	k__norank;p__Proteobacteria;c__Alphaproteobacteria;o__Rhodobacterales;f__Rhodobacteraceae;g__unclassified_f__Rhodobacteraceae;s__unclassified_f__Rhodobacteraceae	COG0002,COG0004,COG0005,COG0006,COG0007,COG0008,COG0009,COG0010,COG0012,COG0013,COG0014,COG0015,COG0016,COG0018,COG0019,COG0020,COG0021,COG0022,COG0024,COG0025,COG0026,COG0028,COG0029,COG0030,COG0031,COG0033,COG0034,COG0035,COG0036,COG0037,COG0038,COG0039,COG0040,COG0041,COG0042,COG0044,COG0045,COG0046,COG0047,COG0048,COG0049,COG0050,COG0051,COG0052,COG0053,COG0054,COG0055,COG0056,COG0057,COG0059…
	576446	870189	269204	154010	65599	360980		OTU_12	k__norank;p__Firmicutes;c__Clostridia;o__Christensenellales;f__Christensenellaceae;g__norank_f__Christensenellaceae;s__uncultured_bacterium_g__norank_f__Christensenellaceae	COG0001,COG0002,COG0004,COG0005,COG0006,COG0007,COG0008,COG0009,COG0010,COG0012,COG0013,COG0014,COG0015,COG0016,COG0018,COG0019,COG0020,COG0022,COG0024,COG0028,COG0029,COG0030,COG0031,COG0034,COG0035,COG0036,COG0037,COG0038,COG0039,COG0040,COG0041,COG0042,COG0044,COG0046,COG0048,COG0049,COG0050,COG0051,COG0052,COG0053,COG0054,COG0055,COG0056,COG0057,COG0058,COG0059,COG0060,COG0061,COG0063,COG0064…
	456994	300544	103805	66939	27028	251758		OTU_13	k__norank;p__Firmicutes;c__Clostridia;o__unclassified_c__Clostridia;f__unclassified_c__Clostridia;g__unclassified_c__Clostridia;s__unclassified_c__Clostridia	COG0001,COG0002,COG0004,COG0005,COG0006,COG0007,COG0008,COG0009,COG0010,COG0012,COG0013,COG0014,COG0015,COG0016,COG0017,COG0018,COG0019,COG0020,COG0024,COG0028,COG0029,COG0030,COG0031,COG0034,COG0035,COG0036,COG0037,COG0038,COG0039,COG0040,COG0041,COG0042,COG0044,COG0046,COG0048,COG0049,COG0050,COG0051,COG0052,COG0053,COG0054,COG0055,COG0056,COG0057,COG0058,COG0059,COG0060,COG0061,COG0063,COG0064…
	673150	963859	342044	175870	58292	440498		OTU_14	k__norank;p__Firmicutes;c__norank_p__Firmicutes;o__norank_c__norank_p__Firmicutes;f__norank_o__norank_c__norank_p__Firmicutes;g__norank_f__norank_o__norank_c__norank_p__Firmicutes;s__uncultured_Peptococcaceae_bacterium_g__norank_f__norank_o__norank	COG0001,COG0002,COG0004,COG0005,COG0006,COG0007,COG0008,COG0009,COG0010,COG0012,COG0013,COG0014,COG0015,COG0016,COG0017,COG0018,COG0019,COG0020,COG0024,COG0028,COG0029,COG0030,COG0031,COG0034,COG0035,COG0036,COG0037,COG0039,COG0040,COG0041,COG0042,COG0043,COG0044,COG0045,COG0046,COG0047,COG0048,COG0049,COG0050,COG0051,COG0052,COG0053,COG0054,COG0055,COG0056,COG0057,COG0058,COG0059,COG0060,COG0061…
	366831	525571	191088	102704	18870	227993		OTU_15	k__norank;p__Firmicutes;c__Clostridia;o__Oscillospirales;f__Butyricicoccaceae;g__UCG-009;s__uncultured_bacterium_g__UCG-009	COG0002,COG0004,COG0005,COG0006,COG0007,COG0008,COG0009,COG0010,COG0012,COG0013,COG0014,COG0015,COG0016,COG0017,COG0018,COG0019,COG0020,COG0024,COG0028,COG0029,COG0030,COG0031,COG0034,COG0035,COG0036,COG0037,COG0038,COG0039,COG0040,COG0041,COG0042,COG0044,COG0046,COG0048,COG0049,COG0050,COG0051,COG0052,COG0053,COG0055,COG0056,COG0057,COG0058,COG0059,COG0060,COG0061,COG0063,COG0064,COG0065,COG0066…
	446140	628853	180817	123516	45818	290009		OTU_16	k__norank;p__Firmicutes;c__Clostridia;o__Oscillospirales;f__Ruminococcaceae;g__Ruminococcus;s__unclassified_g__Ruminococcus	COG0002,COG0004,COG0006,COG0008,COG0009,COG0010,COG0012,COG0013,COG0014,COG0015,COG0016,COG0017,COG0018,COG0019,COG0020,COG0024,COG0028,COG0029,COG0030,COG0031,COG0034,COG0035,COG0036,COG0037,COG0038,COG0039,COG0040,COG0041,COG0042,COG0044,COG0046,COG0048,COG0049,COG0050,COG0051,COG0052,COG0053,COG0055,COG0056,COG0057,COG0058,COG0060,COG0061,COG0063,COG0064,COG0065,COG0066,COG0069,COG0071,COG0072…
	654737	1088789	232105	164176	62136	417458		OTU_17	k__norank;p__Firmicutes;c__Clostridia;o__Christensenellales;f__Christensenellaceae;g__norank_f__Christensenellaceae;s__uncultured_bacterium_g__norank_f__Christensenellaceae	COG0001,COG0002,COG0004,COG0005,COG0006,COG0007,COG0008,COG0009,COG0010,COG0012,COG0013,COG0014,COG0015,COG0016,COG0018,COG0019,COG0020,COG0022,COG0024,COG0028,COG0029,COG0030,COG0031,COG0034,COG0035,COG0036,COG0037,COG0038,COG0039,COG0040,COG0041,COG0042,COG0044,COG0046,COG0048,COG0049,COG0050,COG0051,COG0052,COG0053,COG0054,COG0055,COG0056,COG0057,COG0058,COG0059,COG0060,COG0061,COG0063,COG0064…
	468845	577798	90442	118442	36879	255398		OTU_18	k__norank;p__Firmicutes;c__Clostridia;o__Oscillospirales;f__Oscillospiraceae;g__UCG-002;s__uncultured_rumen_bacterium_g__UCG-002	COG0002,COG0004,COG0005,COG0006,COG0008,COG0009,COG0010,COG0012,COG0013,COG0014,COG0015,COG0016,COG0017,COG0018,COG0019,COG0020,COG0024,COG0030,COG0031,COG0034,COG0035,COG0036,COG0037,COG0038,COG0039,COG0040,COG0041,COG0042,COG0044,COG0046,COG0048,COG0049,COG0050,COG0051,COG0052,COG0053,COG0055,COG0056,COG0057,COG0058,COG0059,COG0060,COG0061,COG0063,COG0065,COG0066,COG0069,COG0071,COG0072,COG0077…
	394774	553245	149052	113691	40949	253220		OTU_19	k__norank;p__Actinobacteriota;c__Actinobacteria;o__Bifidobacteriales;f__Bifidobacteriaceae;g__Alloscardovia;s__Alloscardovia_omnicolens	COG0002,COG0004,COG0006,COG0008,COG0009,COG0011,COG0012,COG0013,COG0014,COG0015,COG0016,COG0018,COG0019,COG0020,COG0021,COG0024,COG0025,COG0026,COG0027,COG0028,COG0030,COG0033,COG0034,COG0035,COG0036,COG0037,COG0038,COG0039,COG0040,COG0041,COG0042,COG0044,COG0045,COG0046,COG0048,COG0049,COG0050,COG0051,COG0052,COG0055,COG0056,COG0057,COG0058,COG0059,COG0060,COG0061,COG0063,COG0064,COG0065,COG0066…
	420529	607256	191596	115955	36665	275606		OTU_20	k__norank;p__Firmicutes;c__Clostridia;o__Christensenellales;f__Christensenellaceae;g__Christensenellaceae_R-7_group;s__uncultured_Clostridium_sp._g__Christensenellaceae_R-7_group	COG0001,COG0002,COG0004,COG0005,COG0006,COG0007,COG0008,COG0009,COG0010,COG0012,COG0013,COG0014,COG0015,COG0016,COG0018,COG0019,COG0020,COG0022,COG0024,COG0028,COG0029,COG0030,COG0031,COG0034,COG0035,COG0036,COG0037,COG0038,COG0039,COG0040,COG0041,COG0042,COG0044,COG0046,COG0048,COG0049,COG0050,COG0051,COG0052,COG0053,COG0054,COG0055,COG0056,COG0057,COG0058,COG0059,COG0060,COG0061,COG0063,COG0064…
	561864	705416	227978	130440	47768	356151		OTU_21	k__norank;p__Firmicutes;c__Clostridia;o__Christensenellales;f__Christensenellaceae;g__Christensenellaceae_R-7_group;s__metagenome_g__Christensenellaceae_R-7_group	COG0001,COG0002,COG0004,COG0005,COG0006,COG0007,COG0008,COG0009,COG0010,COG0011,COG0012,COG0013,COG0014,COG0015,COG0016,COG0017,COG0018,COG0019,COG0020,COG0022,COG0024,COG0025,COG0028,COG0029,COG0030,COG0031,COG0034,COG0035,COG0036,COG0037,COG0038,COG0039,COG0040,COG0041,COG0042,COG0043,COG0044,COG0046,COG0048,COG0049,COG0050,COG0051,COG0052,COG0053,COG0054,COG0055,COG0056,COG0057,COG0058,COG0059…
Control	504030	740479	252921	122670	47761	319525		OTU_22	k__norank;p__Firmicutes;c__Clostridia;o__Oscillospirales;f__Ruminococcaceae;g__unclassified_f__Ruminococcaceae;s__unclassified_f__Ruminococcaceae	COG0002,COG0005,COG0006,COG0008,COG0009,COG0010,COG0012,COG0013,COG0014,COG0015,COG0016,COG0017,COG0018,COG0019,COG0020,COG0024,COG0028,COG0029,COG0030,COG0031,COG0034,COG0035,COG0036,COG0037,COG0038,COG0039,COG0040,COG0041,COG0042,COG0044,COG0046,COG0048,COG0049,COG0050,COG0051,COG0052,COG0053,COG0057,COG0058,COG0059,COG0060,COG0061,COG0063,COG0064,COG0065,COG0066,COG0067,COG0069,COG0071,COG0072…
	659546	983481	327108	167214	65700	430282		OTU_23	k__norank;p__Synergistota;c__Synergistia;o__Synergistales;f__Synergistaceae;g__Synergistes;s__Synergistes_jonesii	COG0001,COG0002,COG0005,COG0006,COG0007,COG0008,COG0009,COG0010,COG0012,COG0013,COG0015,COG0016,COG0018,COG0019,COG0020,COG0021,COG0024,COG0028,COG0030,COG0031,COG0033,COG0034,COG0035,COG0036,COG0037,COG0038,COG0041,COG0042,COG0044,COG0046,COG0047,COG0048,COG0049,COG0050,COG0051,COG0052,COG0054,COG0057,COG0058,COG0059,COG0060,COG0061,COG0063,COG0064,COG0065,COG0066,COG0071,COG0072,COG0073,COG0075…
	691504	1017852	333095	153008	57043	436081		OTU_24	k__norank;p__Firmicutes;c__Clostridia;o__Oscillospirales;f__Ruminococcaceae;g__norank_f__Ruminococcaceae;s__uncultured_bacterium_g__norank_f__Ruminococcaceae	COG0002,COG0004,COG0005,COG0006,COG0008,COG0009,COG0010,COG0012,COG0013,COG0014,COG0015,COG0016,COG0017,COG0018,COG0019,COG0020,COG0024,COG0028,COG0029,COG0030,COG0031,COG0034,COG0035,COG0036,COG0037,COG0038,COG0039,COG0040,COG0041,COG0042,COG0044,COG0046,COG0048,COG0049,COG0050,COG0051,COG0052,COG0053,COG0057,COG0058,COG0059,COG0060,COG0061,COG0063,COG0064,COG0065,COG0066,COG0067,COG0069,COG0071…
	809773	1839904	421466	327010	145903	574130		OTU_25	k__norank;p__Actinobacteriota;c__Coriobacteriia;o__Coriobacteriales;f__Coriobacteriales_Incertae_Sedis;g__norank_f__Coriobacteriales_Incertae_Sedis;s__unclassified_g__norank_f__Coriobacteriales_Incertae_Sedis	COG0001,COG0002,COG0004,COG0005,COG0006,COG0008,COG0009,COG0012,COG0013,COG0014,COG0015,COG0016,COG0018,COG0019,COG0020,COG0024,COG0025,COG0028,COG0030,COG0031,COG0034,COG0035,COG0036,COG0037,COG0038,COG0039,COG0041,COG0042,COG0044,COG0046,COG0048,COG0049,COG0050,COG0051,COG0052,COG0053,COG0055,COG0056,COG0057,COG0059,COG0060,COG0061,COG0062,COG0063,COG0064,COG0065,COG0066,COG0068,COG0071,COG0072…
	547137	807823	205264	123693	67168	332117		OTU_26	k__norank;p__Firmicutes;c__Clostridia;o__Christensenellales;f__Christensenellaceae;g__Christensenellaceae_R-7_group;s__unclassified_g__Christensenellaceae_R-7_group	COG0001,COG0002,COG0004,COG0005,COG0006,COG0007,COG0008,COG0009,COG0010,COG0012,COG0013,COG0014,COG0015,COG0016,COG0018,COG0019,COG0020,COG0022,COG0024,COG0028,COG0029,COG0030,COG0031,COG0034,COG0035,COG0036,COG0037,COG0038,COG0039,COG0040,COG0041,COG0042,COG0044,COG0046,COG0048,COG0049,COG0050,COG0051,COG0052,COG0053,COG0054,COG0055,COG0056,COG0057,COG0058,COG0059,COG0060,COG0061,COG0063,COG0064…
	505881	716901	244431	123607	53828	322504		OTU_27	k__norank;p__Bacteroidota;c__Bacteroidia;o__Bacteroidales;f__Tannerellaceae;g__Parabacteroides;s__Parabacteroides_goldsteinii	COG0002,COG0005,COG0006,COG0008,COG0009,COG0012,COG0013,COG0014,COG0015,COG0016,COG0017,COG0018,COG0019,COG0020,COG0021,COG0022,COG0023,COG0024,COG0028,COG0029,COG0030,COG0031,COG0034,COG0035,COG0036,COG0037,COG0038,COG0039,COG0040,COG0041,COG0042,COG0044,COG0045,COG0046,COG0048,COG0049,COG0050,COG0051,COG0052,COG0053,COG0054,COG0056,COG0057,COG0058,COG0059,COG0060,COG0061,COG0063,COG0065,COG0066…
	703547	1086594	341181	174981	63375	459316		OTU_28	k__norank;p__Firmicutes;c__Clostridia;o__Eubacteriales;f__Eubacteriaceae;g__Eubacterium;s__unclassified_g__Eubacterium	COG0001,COG0002,COG0003,COG0004,COG0005,COG0006,COG0008,COG0009,COG0012,COG0013,COG0014,COG0015,COG0016,COG0018,COG0019,COG0020,COG0022,COG0024,COG0028,COG0029,COG0030,COG0031,COG0034,COG0035,COG0036,COG0037,COG0038,COG0040,COG0041,COG0042,COG0044,COG0046,COG0048,COG0049,COG0050,COG0051,COG0052,COG0053,COG0054,COG0057,COG0058,COG0059,COG0060,COG0061,COG0063,COG0064,COG0065,COG0066,COG0067,COG0069…
	567402	796698	236281	135902	49180	349794		OTU_29	k__norank;p__Firmicutes;c__Clostridia;o__Peptostreptococcales-Tissierellales;f__Anaerovoracaceae;g__Eubacterium_nodatum_group;s__unclassified_g__Eubacterium_nodatum_group	COG0001,COG0006,COG0007,COG0008,COG0009,COG0012,COG0013,COG0015,COG0016,COG0017,COG0018,COG0020,COG0024,COG0030,COG0031,COG0034,COG0035,COG0036,COG0037,COG0038,COG0041,COG0042,COG0044,COG0046,COG0048,COG0049,COG0050,COG0051,COG0052,COG0053,COG0054,COG0057,COG0060,COG0061,COG0063,COG0072,COG0075,COG0078,COG0079,COG0080,COG0081,COG0082,COG0084,COG0085,COG0086,COG0087,COG0088,COG0089,COG0090,COG0091…
	650626	942976	306770	158569	59049	411255		OTU_30	k__norank;p__Firmicutes;c__Clostridia;o__Oscillospirales;f__Eubacterium_coprostanoligenes_group;g__norank_f__Eubacterium_coprostanoligenes_group;s__uncultured_Clostridiales_bacterium_g__norank_f__Eubacterium_coprostanoligenes_group	COG0001,COG0002,COG0004,COG0005,COG0006,COG0007,COG0008,COG0009,COG0010,COG0011,COG0012,COG0013,COG0014,COG0015,COG0016,COG0017,COG0018,COG0019,COG0020,COG0024,COG0025,COG0028,COG0029,COG0030,COG0031,COG0034,COG0035,COG0036,COG0037,COG0038,COG0039,COG0040,COG0041,COG0042,COG0043,COG0044,COG0046,COG0048,COG0049,COG0050,COG0051,COG0052,COG0053,COG0054,COG0055,COG0056,COG0057,COG0058,COG0059,COG0060…
	702799	875669	286713	153943	54557	432424		OTU_31	k__norank;p__Firmicutes;c__Clostridia;o__Oscillospirales;f__Oscillospiraceae;g__UCG-003;s__uncultured_organism_g__UCG-003	COG0002,COG0004,COG0005,COG0006,COG0008,COG0009,COG0010,COG0012,COG0013,COG0014,COG0015,COG0016,COG0017,COG0018,COG0019,COG0020,COG0024,COG0030,COG0031,COG0034,COG0035,COG0036,COG0037,COG0038,COG0039,COG0040,COG0041,COG0042,COG0044,COG0046,COG0048,COG0049,COG0050,COG0051,COG0052,COG0053,COG0055,COG0056,COG0057,COG0058,COG0059,COG0060,COG0061,COG0063,COG0065,COG0066,COG0069,COG0071,COG0072,COG0077…
	660678	979549	346950	159458	54891	426533		OTU_32	k__norank;p__Bacteroidota;c__Bacteroidia;o__Bacteroidales;f__Bacteroidaceae;g__Bacteroides;s__Bacteroides_cellulosilyticus	COG0002,COG0004,COG0005,COG0006,COG0008,COG0009,COG0012,COG0013,COG0014,COG0015,COG0016,COG0017,COG0018,COG0019,COG0020,COG0022,COG0023,COG0024,COG0027,COG0029,COG0030,COG0031,COG0034,COG0035,COG0036,COG0037,COG0038,COG0039,COG0040,COG0041,COG0042,COG0044,COG0045,COG0046,COG0048,COG0049,COG0050,COG0051,COG0052,COG0053,COG0054,COG0055,COG0056,COG0058,COG0059,COG0060,COG0061,COG0063,COG0065,COG0066…
	560185	819951	256656	132516	48546	357838		OTU_33	k__norank;p__Bacteroidota;c__Bacteroidia;o__Bacteroidales;f__Prevotellaceae;g__Prevotella;s__unclassified_g__Prevotella	COG0005,COG0006,COG0008,COG0009,COG0012,COG0013,COG0015,COG0016,COG0017,COG0018,COG0019,COG0020,COG0021,COG0024,COG0027,COG0029,COG0030,COG0031,COG0034,COG0035,COG0036,COG0037,COG0038,COG0039,COG0041,COG0042,COG0044,COG0045,COG0046,COG0048,COG0049,COG0050,COG0051,COG0052,COG0053,COG0054,COG0055,COG0056,COG0057,COG0058,COG0060,COG0061,COG0063,COG0071,COG0072,COG0074,COG0077,COG0079,COG0080,COG0081…
	865849	1330329	416637	213123	76363	570127		OTU_34	k__norank;p__unclassified_k__norank;c__unclassified_k__norank;o__unclassified_k__norank;f__unclassified_k__norank;g__unclassified_k__norank;s__unclassified_k__norank;d__Bacteria	COG0002,COG0004,COG0005,COG0006,COG0008,COG0009,COG0010,COG0012,COG0013,COG0014,COG0015,COG0016,COG0017,COG0018,COG0019,COG0020,COG0024,COG0025,COG0028,COG0029,COG0030,COG0031,COG0034,COG0035,COG0036,COG0037,COG0039,COG0040,COG0041,COG0042,COG0044,COG0046,COG0048,COG0049,COG0050,COG0051,COG0052,COG0053,COG0055,COG0056,COG0057,COG0058,COG0059,COG0060,COG0061,COG0063,COG0064,COG0065,COG0066,COG0068…
	753087	1131683	348290	191603	71238	496846		OTU_35	k__norank;p__Actinobacteriota;c__Actinobacteria;o__Bifidobacteriales;f__Bifidobacteriaceae;g__Gardnerella;s__Gardnerella_vaginalis	COG0008,COG0009,COG0011,COG0012,COG0013,COG0014,COG0015,COG0016,COG0018,COG0020,COG0021,COG0024,COG0026,COG0027,COG0028,COG0030,COG0031,COG0033,COG0034,COG0035,COG0036,COG0037,COG0038,COG0039,COG0041,COG0042,COG0044,COG0046,COG0048,COG0049,COG0050,COG0051,COG0052,COG0055,COG0056,COG0057,COG0058,COG0060,COG0061,COG0063,COG0064,COG0072,COG0077,COG0079,COG0080,COG0081,COG0082,COG0083,COG0084,COG0085…
	830784	1284101	424153	208711	73947	549837		OTU_36	k__norank;p__Proteobacteria;c__Gammaproteobacteria;o__Enterobacterales;f__Enterobacteriaceae;g__unclassified_f__Enterobacteriaceae;s__unclassified_f__Enterobacteriaceae	COG0001,COG0002,COG0004,COG0006,COG0007,COG0008,COG0009,COG0010,COG0012,COG0013,COG0014,COG0015,COG0016,COG0017,COG0018,COG0019,COG0020,COG0021,COG0023,COG0024,COG0025,COG0026,COG0027,COG0028,COG0029,COG0030,COG0031,COG0033,COG0034,COG0035,COG0036,COG0037,COG0038,COG0039,COG0040,COG0041,COG0042,COG0043,COG0045,COG0046,COG0048,COG0049,COG0050,COG0051,COG0052,COG0053,COG0054,COG0055,COG0056,COG0057…
	644947	925319	278481	153586	61415	401550		OTU_37	k__norank;p__Bacteroidota;c__Bacteroidia;o__Bacteroidales;f__Prevotellaceae;g__Paraprevotella;s__unclassified_g__Paraprevotella	COG0002,COG0004,COG0005,COG0006,COG0008,COG0009,COG0012,COG0013,COG0014,COG0015,COG0016,COG0017,COG0018,COG0019,COG0020,COG0021,COG0023,COG0024,COG0027,COG0028,COG0029,COG0030,COG0031,COG0034,COG0035,COG0036,COG0037,COG0038,COG0039,COG0040,COG0041,COG0042,COG0044,COG0046,COG0048,COG0049,COG0050,COG0051,COG0052,COG0053,COG0054,COG0055,COG0056,COG0057,COG0058,COG0059,COG0060,COG0061,COG0063,COG0065…
	509333	674414	209785	127214	47162	315770		OTU_38	k__norank;p__Bacteroidota;c__Bacteroidia;o__Bacteroidales;f__Prevotellaceae;g__Prevotella;s__Prevotella_stercorea	COG0002,COG0004,COG0005,COG0006,COG0008,COG0009,COG0012,COG0013,COG0014,COG0015,COG0016,COG0017,COG0018,COG0019,COG0020,COG0021,COG0024,COG0027,COG0028,COG0029,COG0030,COG0031,COG0034,COG0035,COG0036,COG0037,COG0038,COG0039,COG0040,COG0041,COG0042,COG0044,COG0046,COG0048,COG0049,COG0050,COG0051,COG0052,COG0053,COG0054,COG0055,COG0056,COG0057,COG0058,COG0059,COG0060,COG0061,COG0063,COG0065,COG0066…
	875730	1295167	453784	212898	79837	582728		OTU_39	k__norank;p__Bacteroidota;c__Bacteroidia;o__Bacteroidales;f__Bacteroidaceae;g__Bacteroides;s__unclassified_g__Bacteroides	COG0002,COG0004,COG0005,COG0006,COG0008,COG0009,COG0012,COG0013,COG0014,COG0015,COG0016,COG0017,COG0018,COG0019,COG0020,COG0021,COG0023,COG0024,COG0027,COG0028,COG0029,COG0030,COG0031,COG0034,COG0035,COG0036,COG0037,COG0038,COG0039,COG0040,COG0041,COG0042,COG0044,COG0046,COG0048,COG0049,COG0050,COG0051,COG0052,COG0053,COG0054,COG0055,COG0056,COG0057,COG0058,COG0059,COG0060,COG0061,COG0063,COG0065…
	547675	656266	209338	112417	43471	330841		OTU_40	k__norank;p__Firmicutes;c__Clostridia;o__Oscillospirales;f__Ruminococcaceae;g__unclassified_f__Ruminococcaceae;s__unclassified_f__Ruminococcaceae	COG0001,COG0002,COG0004,COG0005,COG0006,COG0007,COG0008,COG0009,COG0010,COG0011,COG0012,COG0013,COG0014,COG0015,COG0016,COG0017,COG0018,COG0019,COG0020,COG0024,COG0025,COG0028,COG0029,COG0030,COG0031,COG0034,COG0035,COG0036,COG0037,COG0038,COG0039,COG0040,COG0041,COG0042,COG0043,COG0044,COG0046,COG0048,COG0049,COG0050,COG0051,COG0052,COG0053,COG0054,COG0055,COG0056,COG0057,COG0058,COG0059,COG0060…
	728831	992921	359810	163065	61616	464122		OTU_41	k__norank;p__Firmicutes;c__Negativicutes;o__Veillonellales-Selenomonadales;f__unclassified_o__Veillonellales-Selenomonadales;g__unclassified_o__Veillonellales-Selenomonadales;s__unclassified_o__Veillonellales-Selenomonadales	COG0001,COG0002,COG0004,COG0005,COG0006,COG0007,COG0008,COG0009,COG0010,COG0012,COG0013,COG0014,COG0015,COG0016,COG0018,COG0019,COG0020,COG0021,COG0024,COG0028,COG0030,COG0031,COG0034,COG0035,COG0036,COG0037,COG0039,COG0040,COG0041,COG0042,COG0043,COG0044,COG0045,COG0046,COG0048,COG0049,COG0050,COG0051,COG0052,COG0053,COG0054,COG0055,COG0056,COG0057,COG0058,COG0059,COG0060,COG0061,COG0063,COG0064…
	683059	1012890	326928	166977	59455	440645		OTU_42	k__norank;p__Bacteroidota;c__Bacteroidia;o__Bacteroidales;f__Prevotellaceae;g__Prevotella;s__metagenome_g__Prevotella	COG0002,COG0004,COG0005,COG0006,COG0008,COG0009,COG0012,COG0013,COG0014,COG0015,COG0016,COG0017,COG0018,COG0019,COG0020,COG0021,COG0024,COG0027,COG0028,COG0029,COG0030,COG0031,COG0034,COG0035,COG0036,COG0037,COG0038,COG0039,COG0040,COG0041,COG0042,COG0044,COG0046,COG0048,COG0049,COG0050,COG0051,COG0052,COG0053,COG0054,COG0055,COG0056,COG0057,COG0058,COG0059,COG0060,COG0061,COG0063,COG0065,COG0066…
	582754	822441	239127	137392	53681	375816		OTU_43	k__norank;p__Actinobacteriota;c__Coriobacteriia;o__Coriobacteriales;f__norank_o__Coriobacteriales;g__norank_f__norank_o__Coriobacteriales;s__uncultured_bacterium_g__norank_f__norank_o__Coriobacteriales	COG0004,COG0005,COG0006,COG0008,COG0009,COG0011,COG0012,COG0013,COG0014,COG0015,COG0016,COG0018,COG0019,COG0020,COG0024,COG0025,COG0028,COG0030,COG0031,COG0034,COG0035,COG0036,COG0037,COG0038,COG0039,COG0040,COG0041,COG0042,COG0044,COG0046,COG0048,COG0049,COG0050,COG0051,COG0052,COG0053,COG0055,COG0056,COG0057,COG0058,COG0059,COG0060,COG0061,COG0063,COG0064,COG0065,COG0066,COG0071,COG0072,COG0073…
	1030059	1741574	581281	255621	92072	680520		OTU_44	k__norank;p__Bacteroidota;c__Bacteroidia;o__Bacteroidales;f__Prevotellaceae;g__Prevotella;s__unclassified_g__Prevotella	COG0002,COG0004,COG0005,COG0006,COG0008,COG0009,COG0012,COG0013,COG0014,COG0015,COG0016,COG0017,COG0018,COG0019,COG0020,COG0021,COG0022,COG0023,COG0024,COG0027,COG0028,COG0029,COG0030,COG0031,COG0034,COG0035,COG0036,COG0037,COG0038,COG0039,COG0040,COG0041,COG0042,COG0044,COG0046,COG0048,COG0049,COG0050,COG0051,COG0052,COG0053,COG0054,COG0055,COG0056,COG0057,COG0058,COG0059,COG0060,COG0061,COG0063…
	530808	798551	263586	129347	49335	334756		OTU_45	k__norank;p__Firmicutes;c__Clostridia;o__Lachnospirales;f__Lachnospiraceae;g__Lachnospiraceae_NK4A136_group;s__uncultured_bacterium_g__Lachnospiraceae_NK4A136_group	COG0001,COG0002,COG0004,COG0005,COG0006,COG0007,COG0008,COG0009,COG0012,COG0013,COG0014,COG0015,COG0016,COG0017,COG0018,COG0019,COG0020,COG0024,COG0028,COG0030,COG0031,COG0034,COG0035,COG0036,COG0037,COG0040,COG0041,COG0042,COG0044,COG0046,COG0048,COG0049,COG0050,COG0051,COG0052,COG0053,COG0055,COG0056,COG0057,COG0058,COG0059,COG0060,COG0061,COG0063,COG0064,COG0065,COG0066,COG0069,COG0072,COG0075…
	623793	1016727	306881	153946	61982	404193		OTU_46	k__norank;p__Bacteroidota;c__Bacteroidia;o__Bacteroidales;f__Bacteroidaceae;g__Bacteroides;s__unclassified_g__Bacteroides	COG0002,COG0004,COG0005,COG0006,COG0008,COG0009,COG0012,COG0013,COG0014,COG0015,COG0016,COG0017,COG0018,COG0019,COG0020,COG0021,COG0023,COG0024,COG0027,COG0028,COG0029,COG0030,COG0031,COG0034,COG0035,COG0036,COG0037,COG0038,COG0039,COG0040,COG0041,COG0042,COG0044,COG0046,COG0048,COG0049,COG0050,COG0051,COG0052,COG0053,COG0054,COG0055,COG0056,COG0057,COG0058,COG0059,COG0060,COG0061,COG0063,COG0065…
	553586	500749	148400	100810	38505	320600		OTU_47	k__norank;p__Firmicutes;c__Clostridia;o__Christensenellales;f__Christensenellaceae;g__Christensenellaceae_R-7_group;s__bacterium_YE57	COG0001,COG0002,COG0004,COG0005,COG0006,COG0007,COG0008,COG0009,COG0010,COG0012,COG0013,COG0014,COG0015,COG0016,COG0018,COG0019,COG0020,COG0022,COG0024,COG0028,COG0029,COG0030,COG0031,COG0034,COG0035,COG0036,COG0037,COG0038,COG0039,COG0040,COG0041,COG0042,COG0044,COG0046,COG0048,COG0049,COG0050,COG0051,COG0052,COG0053,COG0054,COG0055,COG0056,COG0057,COG0058,COG0059,COG0060,COG0061,COG0063,COG0064…
	562335	717373	245244	121723	44801	341139		OTU_48	k__norank;p__Bacteroidota;c__Bacteroidia;o__Bacteroidales;f__Muribaculaceae;g__norank_f__Muribaculaceae;s__uncultured_bacterium_g__norank_f__Muribaculaceae	COG0002,COG0004,COG0005,COG0006,COG0008,COG0009,COG0012,COG0013,COG0014,COG0015,COG0016,COG0017,COG0018,COG0019,COG0020,COG0021,COG0023,COG0024,COG0027,COG0028,COG0029,COG0030,COG0031,COG0034,COG0035,COG0036,COG0037,COG0038,COG0039,COG0040,COG0041,COG0042,COG0044,COG0046,COG0048,COG0049,COG0050,COG0051,COG0052,COG0053,COG0054,COG0055,COG0056,COG0057,COG0058,COG0059,COG0060,COG0061,COG0063,COG0065…
	552265	766284	181882	147525	68149	345729		OTU_49	k__norank;p__Bacteroidota;c__Bacteroidia;o__Bacteroidales;f__Muribaculaceae;g__norank_f__Muribaculaceae;s__uncultured_Bacteroidales_bacterium_g__norank_f__Muribaculaceae	COG0002,COG0004,COG0005,COG0006,COG0008,COG0009,COG0012,COG0013,COG0014,COG0015,COG0016,COG0017,COG0018,COG0019,COG0020,COG0021,COG0023,COG0024,COG0027,COG0028,COG0029,COG0030,COG0031,COG0034,COG0035,COG0036,COG0037,COG0038,COG0039,COG0040,COG0041,COG0042,COG0044,COG0046,COG0048,COG0049,COG0050,COG0051,COG0052,COG0053,COG0054,COG0055,COG0056,COG0057,COG0058,COG0059,COG0060,COG0061,COG0063,COG0065…
	559832	846007	285068	136388	52897	360668		OTU_50	k__norank;p__Bacteroidota;c__Bacteroidia;o__Bacteroidales;f__Muribaculaceae;g__norank_f__Muribaculaceae;s__uncultured_bacterium_g__norank_f__Muribaculaceae	COG0002,COG0004,COG0005,COG0006,COG0008,COG0009,COG0012,COG0013,COG0014,COG0015,COG0016,COG0017,COG0018,COG0019,COG0020,COG0021,COG0023,COG0024,COG0027,COG0028,COG0029,COG0030,COG0031,COG0034,COG0035,COG0036,COG0037,COG0038,COG0039,COG0040,COG0041,COG0042,COG0044,COG0046,COG0048,COG0049,COG0050,COG0051,COG0052,COG0053,COG0054,COG0055,COG0056,COG0057,COG0058,COG0059,COG0060,COG0061,COG0063,COG0065…
	495912	716567	258838	134507	37887	318483		OTU_51	k__norank;p__Firmicutes;c__Clostridia;o__Oscillospirales;f__Oscillospiraceae;g__UCG-005;s__unclassified_g__UCG-005	COG0001,COG0002,COG0004,COG0005,COG0006,COG0007,COG0008,COG0009,COG0010,COG0012,COG0013,COG0014,COG0015,COG0016,COG0017,COG0018,COG0019,COG0020,COG0024,COG0028,COG0029,COG0030,COG0031,COG0034,COG0035,COG0036,COG0037,COG0038,COG0039,COG0040,COG0041,COG0042,COG0044,COG0046,COG0048,COG0049,COG0050,COG0051,COG0052,COG0053,COG0055,COG0056,COG0057,COG0058,COG0059,COG0060,COG0061,COG0063,COG0064,COG0065…
								OTU_52	k__norank;p__Bacteroidota;c__Bacteroidia;o__Bacteroidales;f__Muribaculaceae;g__norank_f__Muribaculaceae;s__unclassified_g__norank_f__Muribaculaceae	COG0002,COG0004,COG0005,COG0006,COG0008,COG0009,COG0012,COG0013,COG0014,COG0015,COG0016,COG0017,COG0018,COG0019,COG0020,COG0021,COG0023,COG0024,COG0027,COG0028,COG0029,COG0030,COG0031,COG0034,COG0035,COG0036,COG0037,COG0038,COG0039,COG0040,COG0041,COG0042,COG0044,COG0046,COG0048,COG0049,COG0050,COG0051,COG0052,COG0053,COG0054,COG0055,COG0056,COG0057,COG0058,COG0059,COG0060,COG0061,COG0063,COG0065…
								OTU_53	k__norank;p__Firmicutes;c__Clostridia;o__Oscillospirales;f__Oscillospiraceae;g__NK4A214_group;s__uncultured_organism_g__NK4A214_group	COG0001,COG0002,COG0004,COG0005,COG0006,COG0007,COG0008,COG0009,COG0010,COG0012,COG0013,COG0014,COG0015,COG0016,COG0017,COG0018,COG0019,COG0020,COG0024,COG0025,COG0028,COG0029,COG0030,COG0031,COG0034,COG0035,COG0036,COG0037,COG0038,COG0039,COG0040,COG0041,COG0042,COG0044,COG0046,COG0048,COG0049,COG0050,COG0051,COG0052,COG0053,COG0054,COG0055,COG0056,COG0057,COG0058,COG0059,COG0060,COG0061,COG0063…
								OTU_54	k__norank;p__Firmicutes;c__Clostridia;o__Oscillospirales;f__Oscillospiraceae;g__Intestinimonas;s__uncultured_organism_g__Intestinimonas	COG0001,COG0002,COG0004,COG0005,COG0006,COG0007,COG0008,COG0009,COG0010,COG0012,COG0013,COG0014,COG0015,COG0016,COG0017,COG0018,COG0019,COG0020,COG0024,COG0025,COG0028,COG0029,COG0030,COG0031,COG0034,COG0035,COG0036,COG0037,COG0038,COG0039,COG0040,COG0041,COG0042,COG0044,COG0046,COG0048,COG0049,COG0050,COG0051,COG0052,COG0053,COG0055,COG0056,COG0057,COG0058,COG0059,COG0060,COG0061,COG0063,COG0064…
								OTU_55	k__norank;p__Firmicutes;c__Clostridia;o__Oscillospirales;f__Oscillospiraceae;g__UCG-005;s__metagenome_g__UCG-005	COG0002,COG0004,COG0005,COG0006,COG0007,COG0008,COG0009,COG0010,COG0012,COG0013,COG0014,COG0015,COG0016,COG0017,COG0018,COG0019,COG0020,COG0024,COG0028,COG0029,COG0030,COG0031,COG0034,COG0035,COG0036,COG0037,COG0038,COG0039,COG0040,COG0041,COG0042,COG0044,COG0046,COG0048,COG0049,COG0050,COG0051,COG0052,COG0053,COG0055,COG0056,COG0057,COG0058,COG0059,COG0060,COG0061,COG0063,COG0064,COG0065,COG0066…
								OTU_56	k__norank;p__Firmicutes;c__Clostridia;o__norank_c__Clostridia;f__Hungateiclostridiaceae;g__Ruminiclostridium;s__uncultured_bacterium_g__Ruminiclostridium	COG0002,COG0004,COG0005,COG0006,COG0007,COG0008,COG0009,COG0010,COG0011,COG0012,COG0013,COG0014,COG0015,COG0016,COG0017,COG0018,COG0019,COG0020,COG0024,COG0025,COG0028,COG0029,COG0030,COG0031,COG0034,COG0035,COG0036,COG0037,COG0038,COG0039,COG0040,COG0041,COG0042,COG0044,COG0046,COG0048,COG0049,COG0050,COG0051,COG0052,COG0053,COG0055,COG0056,COG0057,COG0058,COG0059,COG0060,COG0061,COG0063,COG0064…
								OTU_57	k__norank;p__Firmicutes;c__Bacilli;o__Erysipelotrichales;f__Erysipelatoclostridiaceae;g__Erysipelatoclostridium;s__unclassified_g__Erysipelatoclostridium	COG0002,COG0004,COG0006,COG0008,COG0009,COG0010,COG0012,COG0013,COG0014,COG0015,COG0016,COG0017,COG0018,COG0019,COG0020,COG0021,COG0024,COG0028,COG0029,COG0030,COG0031,COG0034,COG0035,COG0036,COG0037,COG0038,COG0039,COG0041,COG0042,COG0044,COG0046,COG0048,COG0049,COG0050,COG0051,COG0052,COG0053,COG0055,COG0056,COG0057,COG0058,COG0059,COG0060,COG0061,COG0063,COG0064,COG0065,COG0066,COG0069,COG0071…
								OTU_58	k__norank;p__Firmicutes;c__Clostridia;o__Oscillospirales;f__Ruminococcaceae;g__Fournierella;s__uncultured_organism_g__Fournierella	COG0004,COG0005,COG0006,COG0008,COG0009,COG0010,COG0012,COG0013,COG0014,COG0015,COG0016,COG0017,COG0018,COG0019,COG0020,COG0024,COG0028,COG0029,COG0030,COG0031,COG0034,COG0035,COG0036,COG0037,COG0038,COG0039,COG0040,COG0041,COG0042,COG0044,COG0046,COG0048,COG0049,COG0050,COG0051,COG0052,COG0053,COG0055,COG0056,COG0057,COG0058,COG0059,COG0060,COG0061,COG0062,COG0063,COG0065,COG0066,COG0067,COG0069…
								OTU_59	k__norank;p__Firmicutes;c__Clostridia;o__Lachnospirales;f__Lachnospiraceae;g__unclassified_f__Lachnospiraceae;s__unclassified_f__Lachnospiraceae	COG0002,COG0004,COG0005,COG0006,COG0007,COG0008,COG0009,COG0010,COG0012,COG0013,COG0014,COG0015,COG0016,COG0017,COG0018,COG0019,COG0020,COG0024,COG0028,COG0029,COG0030,COG0031,COG0034,COG0035,COG0036,COG0037,COG0038,COG0039,COG0040,COG0041,COG0042,COG0044,COG0046,COG0048,COG0049,COG0050,COG0051,COG0052,COG0053,COG0055,COG0056,COG0057,COG0058,COG0059,COG0060,COG0061,COG0063,COG0064,COG0065,COG0066…
								OTU_60	k__norank;p__Bacteroidota;c__Bacteroidia;o__Bacteroidales;f__Muribaculaceae;g__norank_f__Muribaculaceae;s__uncultured_Bacteroidales_bacterium_g__norank_f__Muribaculaceae	COG0002,COG0004,COG0005,COG0006,COG0008,COG0009,COG0012,COG0013,COG0014,COG0015,COG0016,COG0017,COG0018,COG0019,COG0020,COG0021,COG0023,COG0024,COG0027,COG0028,COG0029,COG0030,COG0031,COG0034,COG0035,COG0036,COG0037,COG0038,COG0039,COG0040,COG0041,COG0042,COG0044,COG0046,COG0048,COG0049,COG0050,COG0051,COG0052,COG0053,COG0054,COG0055,COG0056,COG0057,COG0058,COG0059,COG0060,COG0061,COG0063,COG0065…
								OTU_61	k__norank;p__Bacteroidota;c__Bacteroidia;o__Bacteroidales;f__Muribaculaceae;g__norank_f__Muribaculaceae;s__uncultured_Muribaculaceae_bacterium	COG0002,COG0004,COG0005,COG0006,COG0008,COG0009,COG0012,COG0013,COG0014,COG0015,COG0016,COG0017,COG0018,COG0019,COG0020,COG0021,COG0023,COG0024,COG0027,COG0028,COG0029,COG0030,COG0031,COG0034,COG0035,COG0036,COG0037,COG0038,COG0039,COG0040,COG0041,COG0042,COG0044,COG0046,COG0048,COG0049,COG0050,COG0051,COG0052,COG0053,COG0054,COG0055,COG0056,COG0057,COG0058,COG0059,COG0060,COG0061,COG0063,COG0065…
								OTU_62	k__norank;p__Firmicutes;c__Clostridia;o__Lachnospirales;f__Lachnospiraceae;g__unclassified_f__Lachnospiraceae;s__unclassified_f__Lachnospiraceae	COG0001,COG0002,COG0004,COG0005,COG0006,COG0007,COG0008,COG0009,COG0010,COG0012,COG0013,COG0014,COG0015,COG0016,COG0017,COG0018,COG0019,COG0020,COG0024,COG0028,COG0029,COG0030,COG0031,COG0034,COG0035,COG0036,COG0037,COG0038,COG0039,COG0040,COG0041,COG0042,COG0044,COG0046,COG0048,COG0049,COG0050,COG0051,COG0052,COG0053,COG0054,COG0055,COG0056,COG0057,COG0058,COG0059,COG0060,COG0061,COG0063,COG0064…
								OTU_63	k__norank;p__Firmicutes;c__Clostridia;o__Oscillospirales;f__Ruminococcaceae;g__norank_f__Ruminococcaceae;s__uncultured_Clostridiales_bacterium_g__norank_f__Ruminococcaceae	COG0001,COG0002,COG0004,COG0005,COG0006,COG0007,COG0008,COG0009,COG0010,COG0011,COG0012,COG0013,COG0014,COG0015,COG0016,COG0017,COG0018,COG0019,COG0020,COG0024,COG0025,COG0028,COG0029,COG0030,COG0031,COG0034,COG0035,COG0036,COG0037,COG0038,COG0039,COG0040,COG0041,COG0042,COG0043,COG0044,COG0046,COG0048,COG0049,COG0050,COG0051,COG0052,COG0053,COG0054,COG0055,COG0056,COG0057,COG0058,COG0059,COG0060…
								OTU_64	k__norank;p__Firmicutes;c__Clostridia;o__Oscillospirales;f__Oscillospiraceae;g__UCG-005;s__gut_metagenome_g__UCG-005	COG0001,COG0002,COG0004,COG0005,COG0006,COG0007,COG0008,COG0009,COG0010,COG0012,COG0013,COG0014,COG0015,COG0016,COG0017,COG0018,COG0019,COG0020,COG0024,COG0028,COG0029,COG0030,COG0031,COG0034,COG0035,COG0036,COG0037,COG0038,COG0039,COG0040,COG0041,COG0042,COG0044,COG0046,COG0048,COG0049,COG0050,COG0051,COG0052,COG0053,COG0054,COG0055,COG0056,COG0057,COG0058,COG0059,COG0060,COG0061,COG0063,COG0064…
								OTU_65	k__norank;p__Firmicutes;c__Clostridia;o__Oscillospirales;f__Ruminococcaceae;g__unclassified_f__Ruminococcaceae;s__unclassified_f__Ruminococcaceae	COG0001,COG0002,COG0004,COG0005,COG0006,COG0007,COG0008,COG0009,COG0010,COG0011,COG0012,COG0013,COG0014,COG0015,COG0016,COG0017,COG0018,COG0019,COG0020,COG0024,COG0025,COG0028,COG0029,COG0030,COG0031,COG0034,COG0035,COG0036,COG0037,COG0038,COG0039,COG0040,COG0041,COG0042,COG0043,COG0044,COG0046,COG0048,COG0049,COG0050,COG0051,COG0052,COG0053,COG0054,COG0055,COG0056,COG0057,COG0058,COG0059,COG0060…
								OTU_66	k__norank;p__Bacteroidota;c__Bacteroidia;o__Bacteroidales;f__Muribaculaceae;g__norank_f__Muribaculaceae;s__uncultured_Bacteroidales_bacterium_g__norank_f__Muribaculaceae	COG0002,COG0004,COG0005,COG0006,COG0008,COG0009,COG0012,COG0013,COG0014,COG0015,COG0016,COG0017,COG0018,COG0019,COG0020,COG0021,COG0023,COG0024,COG0027,COG0028,COG0029,COG0030,COG0031,COG0034,COG0035,COG0036,COG0037,COG0038,COG0039,COG0040,COG0041,COG0042,COG0044,COG0046,COG0048,COG0049,COG0050,COG0051,COG0052,COG0053,COG0054,COG0055,COG0056,COG0057,COG0058,COG0059,COG0060,COG0061,COG0063,COG0065…
								OTU_67	k__norank;p__Firmicutes;c__Bacilli;o__Erysipelotrichales;f__Erysipelatoclostridiaceae;g__Erysipelatoclostridium;s__Erysipelatoclostridium_ramosum	COG0001,COG0002,COG0004,COG0005,COG0006,COG0007,COG0008,COG0009,COG0010,COG0012,COG0013,COG0014,COG0015,COG0016,COG0017,COG0018,COG0019,COG0020,COG0021,COG0024,COG0028,COG0029,COG0030,COG0031,COG0034,COG0035,COG0036,COG0038,COG0039,COG0040,COG0041,COG0042,COG0044,COG0046,COG0048,COG0049,COG0050,COG0051,COG0052,COG0053,COG0055,COG0056,COG0057,COG0058,COG0059,COG0060,COG0061,COG0063,COG0064,COG0065…
								OTU_68	k__norank;p__Bacteroidota;c__Bacteroidia;o__Bacteroidales;f__Rikenellaceae;g__Rikenellaceae_RC9_gut_group;s__unclassified_g__Rikenellaceae_RC9_gut_group	COG0001,COG0002,COG0004,COG0005,COG0006,COG0007,COG0008,COG0009,COG0010,COG0012,COG0013,COG0014,COG0015,COG0016,COG0017,COG0018,COG0019,COG0020,COG0022,COG0023,COG0024,COG0025,COG0026,COG0028,COG0029,COG0030,COG0031,COG0034,COG0035,COG0036,COG0037,COG0038,COG0039,COG0040,COG0041,COG0042,COG0044,COG0045,COG0046,COG0048,COG0049,COG0050,COG0051,COG0052,COG0053,COG0054,COG0055,COG0056,COG0057,COG0059…
								OTU_69	k__norank;p__Firmicutes;c__Clostridia;o__Christensenellales;f__Christensenellaceae;g__Christensenellaceae_R-7_group;s__metagenome_g__Christensenellaceae_R-7_group	COG0001,COG0002,COG0004,COG0005,COG0006,COG0007,COG0008,COG0009,COG0010,COG0012,COG0013,COG0014,COG0015,COG0016,COG0018,COG0019,COG0020,COG0022,COG0024,COG0028,COG0029,COG0030,COG0031,COG0034,COG0035,COG0036,COG0037,COG0038,COG0039,COG0040,COG0041,COG0042,COG0044,COG0046,COG0048,COG0049,COG0050,COG0051,COG0052,COG0053,COG0054,COG0055,COG0056,COG0057,COG0058,COG0059,COG0060,COG0061,COG0063,COG0064…
								OTU_70	k__norank;p__Bacteroidota;c__Bacteroidia;o__Bacteroidales;f__Muribaculaceae;g__norank_f__Muribaculaceae;s__uncultured_bacterium_g__norank_f__Muribaculaceae	COG0002,COG0004,COG0005,COG0006,COG0008,COG0009,COG0012,COG0013,COG0014,COG0015,COG0016,COG0017,COG0018,COG0019,COG0020,COG0021,COG0023,COG0024,COG0027,COG0028,COG0029,COG0030,COG0031,COG0034,COG0035,COG0036,COG0037,COG0038,COG0039,COG0040,COG0041,COG0042,COG0044,COG0046,COG0048,COG0049,COG0050,COG0051,COG0052,COG0053,COG0054,COG0055,COG0056,COG0057,COG0058,COG0059,COG0060,COG0061,COG0063,COG0065…
								OTU_71	k__norank;p__Bacteroidota;c__Bacteroidia;o__Bacteroidales;f__Muribaculaceae;g__norank_f__Muribaculaceae;s__uncultured_Bacteroidales_bacterium_g__norank_f__Muribaculaceae	COG0002,COG0004,COG0005,COG0006,COG0008,COG0009,COG0012,COG0013,COG0014,COG0015,COG0016,COG0017,COG0018,COG0019,COG0020,COG0021,COG0023,COG0024,COG0027,COG0028,COG0029,COG0030,COG0031,COG0034,COG0035,COG0036,COG0037,COG0038,COG0039,COG0040,COG0041,COG0042,COG0044,COG0046,COG0048,COG0049,COG0050,COG0051,COG0052,COG0053,COG0054,COG0055,COG0056,COG0057,COG0058,COG0059,COG0060,COG0061,COG0063,COG0065…
								OTU_72	k__norank;p__NB1-j;c__norank_p__NB1-j;o__norank_c__norank_p__NB1-j;f__norank_o__norank_c__norank_p__NB1-j;g__norank_f__norank_o__norank_c__norank_p__NB1-j;s__unclassified_g__norank_f__norank_o__norank_c__norank_p__NB1-j	COG0001,COG0002,COG0004,COG0005,COG0006,COG0007,COG0008,COG0009,COG0010,COG0012,COG0013,COG0014,COG0015,COG0016,COG0018,COG0019,COG0020,COG0021,COG0022,COG0024,COG0028,COG0029,COG0030,COG0031,COG0034,COG0036,COG0037,COG0038,COG0039,COG0040,COG0041,COG0042,COG0043,COG0044,COG0045,COG0046,COG0047,COG0048,COG0049,COG0050,COG0051,COG0052,COG0053,COG0054,COG0055,COG0056,COG0057,COG0058,COG0059,COG0060…
								OTU_73	k__norank;p__Firmicutes;c__Clostridia;o__Christensenellales;f__Christensenellaceae;g__norank_f__Christensenellaceae;s__uncultured_bacterium_g__norank_f__Christensenellaceae	COG0001,COG0002,COG0004,COG0005,COG0006,COG0007,COG0008,COG0009,COG0010,COG0012,COG0013,COG0014,COG0015,COG0016,COG0018,COG0019,COG0020,COG0022,COG0024,COG0028,COG0029,COG0030,COG0031,COG0034,COG0035,COG0036,COG0037,COG0038,COG0039,COG0040,COG0041,COG0042,COG0044,COG0046,COG0048,COG0049,COG0050,COG0051,COG0052,COG0053,COG0054,COG0055,COG0056,COG0057,COG0058,COG0059,COG0060,COG0061,COG0063,COG0064…
								OTU_74	k__norank;p__Firmicutes;c__Clostridia;o__Oscillospirales;f__Oscillospiraceae;g__Oscillibacter;s__uncultured_bacterium_g__Oscillibacter	COG0001,COG0002,COG0004,COG0005,COG0006,COG0008,COG0009,COG0010,COG0012,COG0013,COG0014,COG0015,COG0016,COG0017,COG0018,COG0019,COG0020,COG0024,COG0028,COG0029,COG0030,COG0031,COG0034,COG0035,COG0036,COG0037,COG0038,COG0039,COG0040,COG0041,COG0042,COG0044,COG0046,COG0048,COG0049,COG0050,COG0051,COG0052,COG0053,COG0054,COG0055,COG0056,COG0057,COG0058,COG0059,COG0060,COG0061,COG0063,COG0065,COG0066…
								OTU_75	k__norank;p__Firmicutes;c__Clostridia;o__Peptostreptococcales-Tissierellales;f__Anaerovoracaceae;g__Family_XIII_AD3011_group;s__uncultured_bacterium_g__Family_XIII_AD3011_group	COG0001,COG0006,COG0007,COG0008,COG0009,COG0012,COG0013,COG0014,COG0015,COG0016,COG0017,COG0018,COG0019,COG0020,COG0024,COG0030,COG0031,COG0034,COG0035,COG0036,COG0037,COG0038,COG0040,COG0041,COG0042,COG0044,COG0046,COG0048,COG0049,COG0050,COG0051,COG0052,COG0053,COG0054,COG0057,COG0060,COG0061,COG0063,COG0072,COG0075,COG0078,COG0079,COG0080,COG0081,COG0082,COG0084,COG0085,COG0086,COG0087,COG0088…
								OTU_76	k__norank;p__Firmicutes;c__Clostridia;o__Lachnospirales;f__Lachnospiraceae;g__Lachnospiraceae_NK4A136_group;s__uncultured_bacterium_g__Lachnospiraceae_NK4A136_group	COG0001,COG0002,COG0004,COG0005,COG0006,COG0007,COG0008,COG0009,COG0012,COG0013,COG0014,COG0015,COG0016,COG0017,COG0018,COG0019,COG0020,COG0024,COG0028,COG0029,COG0030,COG0031,COG0034,COG0035,COG0036,COG0037,COG0039,COG0040,COG0041,COG0042,COG0044,COG0046,COG0048,COG0049,COG0050,COG0051,COG0052,COG0053,COG0055,COG0056,COG0057,COG0058,COG0059,COG0060,COG0061,COG0063,COG0064,COG0065,COG0066,COG0069…
								OTU_77	k__norank;p__Firmicutes;c__Clostridia;o__Oscillospirales;f__Ruminococcaceae;g__Anaerotruncus;s__unclassified_g__Anaerotruncus	COG0001,COG0002,COG0005,COG0006,COG0007,COG0008,COG0009,COG0012,COG0013,COG0014,COG0015,COG0016,COG0017,COG0018,COG0019,COG0020,COG0024,COG0028,COG0029,COG0030,COG0031,COG0034,COG0035,COG0036,COG0037,COG0038,COG0039,COG0040,COG0041,COG0042,COG0044,COG0046,COG0048,COG0049,COG0050,COG0051,COG0052,COG0053,COG0057,COG0058,COG0060,COG0061,COG0063,COG0065,COG0066,COG0067,COG0069,COG0070,COG0071,COG0072…
								OTU_78	k__norank;p__Firmicutes;c__Clostridia;o__Oscillospirales;f__Ruminococcaceae;g__norank_f__Ruminococcaceae;s__unclassified_g__norank_f__Ruminococcaceae	COG0002,COG0004,COG0005,COG0006,COG0008,COG0009,COG0010,COG0012,COG0013,COG0014,COG0015,COG0016,COG0017,COG0018,COG0019,COG0020,COG0024,COG0028,COG0029,COG0030,COG0031,COG0034,COG0035,COG0036,COG0037,COG0038,COG0039,COG0040,COG0041,COG0042,COG0044,COG0046,COG0048,COG0049,COG0050,COG0051,COG0052,COG0053,COG0057,COG0058,COG0059,COG0060,COG0061,COG0063,COG0064,COG0065,COG0066,COG0067,COG0069,COG0071…
								OTU_79	k__norank;p__Bacteroidota;c__Bacteroidia;o__Bacteroidales;f__Muribaculaceae;g__norank_f__Muribaculaceae;s__uncultured_organism_g__norank_f__Muribaculaceae	COG0002,COG0004,COG0005,COG0006,COG0008,COG0009,COG0012,COG0013,COG0014,COG0015,COG0016,COG0017,COG0018,COG0019,COG0020,COG0021,COG0023,COG0024,COG0027,COG0028,COG0029,COG0030,COG0031,COG0034,COG0035,COG0036,COG0037,COG0038,COG0039,COG0040,COG0041,COG0042,COG0044,COG0046,COG0048,COG0049,COG0050,COG0051,COG0052,COG0053,COG0054,COG0055,COG0056,COG0057,COG0058,COG0059,COG0060,COG0061,COG0063,COG0065…
								OTU_80	k__norank;p__Bacteroidota;c__Bacteroidia;o__Bacteroidales;f__Muribaculaceae;g__norank_f__Muribaculaceae;s__uncultured_bacterium_g__norank_f__Muribaculaceae	COG0002,COG0004,COG0005,COG0006,COG0008,COG0009,COG0012,COG0013,COG0014,COG0015,COG0016,COG0017,COG0018,COG0019,COG0020,COG0021,COG0023,COG0024,COG0027,COG0028,COG0029,COG0030,COG0031,COG0034,COG0035,COG0036,COG0037,COG0038,COG0039,COG0040,COG0041,COG0042,COG0044,COG0046,COG0048,COG0049,COG0050,COG0051,COG0052,COG0053,COG0054,COG0055,COG0056,COG0057,COG0058,COG0059,COG0060,COG0061,COG0063,COG0065…
								OTU_81	k__norank;p__Bacteroidota;c__Bacteroidia;o__Bacteroidales;f__Muribaculaceae;g__norank_f__Muribaculaceae;s__uncultured_bacterium_g__norank_f__Muribaculaceae	COG0002,COG0004,COG0005,COG0006,COG0008,COG0009,COG0012,COG0013,COG0014,COG0015,COG0016,COG0017,COG0018,COG0019,COG0020,COG0021,COG0023,COG0024,COG0027,COG0028,COG0029,COG0030,COG0031,COG0034,COG0035,COG0036,COG0037,COG0038,COG0039,COG0040,COG0041,COG0042,COG0044,COG0046,COG0048,COG0049,COG0050,COG0051,COG0052,COG0053,COG0054,COG0055,COG0056,COG0057,COG0058,COG0059,COG0060,COG0061,COG0063,COG0065…
								OTU_82	k__norank;p__Firmicutes;c__Clostridia;o__Oscillospirales;f__Ruminococcaceae;g__Phocea;s__uncultured_bacterium_g__Phocea	COG0002,COG0005,COG0006,COG0008,COG0009,COG0012,COG0013,COG0014,COG0015,COG0016,COG0017,COG0018,COG0019,COG0020,COG0024,COG0028,COG0029,COG0030,COG0031,COG0034,COG0035,COG0036,COG0037,COG0038,COG0039,COG0040,COG0041,COG0042,COG0044,COG0046,COG0048,COG0049,COG0050,COG0051,COG0052,COG0053,COG0057,COG0058,COG0060,COG0061,COG0063,COG0065,COG0066,COG0067,COG0069,COG0071,COG0072,COG0077,COG0078,COG0079…
								OTU_83	k__norank;p__Firmicutes;c__Clostridia;o__Peptostreptococcales-Tissierellales;f__norank_o__Peptostreptococcales-Tissierellales;g__Anaerococcus;s__Anaerococcus_mediterraneensis	COG0003,COG0006,COG0008,COG0009,COG0011,COG0012,COG0013,COG0016,COG0017,COG0018,COG0020,COG0021,COG0024,COG0025,COG0026,COG0030,COG0031,COG0034,COG0035,COG0036,COG0037,COG0038,COG0039,COG0041,COG0042,COG0044,COG0046,COG0048,COG0049,COG0050,COG0051,COG0052,COG0053,COG0054,COG0057,COG0058,COG0060,COG0061,COG0062,COG0063,COG0064,COG0072,COG0078,COG0080,COG0081,COG0084,COG0085,COG0086,COG0087,COG0088…
								OTU_84	k__norank;p__Firmicutes;c__Bacilli;o__Erysipelotrichales;f__Erysipelotrichaceae;g__Faecalitalea;s__Absiella_dolichum	COG0005,COG0006,COG0008,COG0009,COG0012,COG0013,COG0014,COG0015,COG0016,COG0017,COG0018,COG0019,COG0020,COG0024,COG0028,COG0030,COG0031,COG0034,COG0035,COG0036,COG0037,COG0038,COG0039,COG0040,COG0041,COG0042,COG0044,COG0046,COG0048,COG0049,COG0050,COG0051,COG0052,COG0053,COG0054,COG0055,COG0056,COG0057,COG0058,COG0059,COG0060,COG0061,COG0063,COG0064,COG0065,COG0066,COG0069,COG0071,COG0072,COG0075…
								OTU_85	k__norank;p__Firmicutes;c__Clostridia;o__Oscillospirales;f__Ruminococcaceae;g__Anaerotruncus;s__unclassified_g__Anaerotruncus	COG0001,COG0002,COG0005,COG0006,COG0007,COG0008,COG0009,COG0012,COG0013,COG0014,COG0015,COG0016,COG0017,COG0018,COG0019,COG0020,COG0024,COG0028,COG0029,COG0030,COG0031,COG0034,COG0035,COG0036,COG0037,COG0038,COG0039,COG0040,COG0041,COG0042,COG0044,COG0046,COG0047,COG0048,COG0049,COG0050,COG0051,COG0052,COG0053,COG0057,COG0058,COG0060,COG0061,COG0063,COG0065,COG0066,COG0067,COG0069,COG0070,COG0071…
								OTU_86	k__norank;p__Firmicutes;c__Bacilli;o__Lactobacillales;f__Streptococcaceae;g__Lactococcus;s__unclassified_g__Lactococcus	COG0002,COG0004,COG0006,COG0008,COG0009,COG0012,COG0013,COG0014,COG0015,COG0016,COG0017,COG0018,COG0019,COG0020,COG0021,COG0022,COG0024,COG0025,COG0026,COG0028,COG0030,COG0031,COG0034,COG0035,COG0036,COG0037,COG0038,COG0039,COG0040,COG0041,COG0042,COG0044,COG0046,COG0047,COG0048,COG0049,COG0050,COG0051,COG0052,COG0053,COG0054,COG0055,COG0056,COG0057,COG0058,COG0059,COG0060,COG0061,COG0063,COG0064…
								OTU_87	k__norank;p__Firmicutes;c__Negativicutes;o__Veillonellales-Selenomonadales;f__Veillonellaceae;g__Dialister;s__uncultured_bacterium_g__Dialister	COG0001,COG0005,COG0006,COG0007,COG0008,COG0009,COG0012,COG0013,COG0014,COG0015,COG0016,COG0018,COG0019,COG0020,COG0024,COG0030,COG0034,COG0035,COG0036,COG0037,COG0038,COG0039,COG0041,COG0042,COG0044,COG0046,COG0048,COG0049,COG0050,COG0051,COG0052,COG0053,COG0054,COG0055,COG0056,COG0057,COG0060,COG0061,COG0063,COG0064,COG0068,COG0071,COG0072,COG0077,COG0079,COG0080,COG0081,COG0082,COG0083,COG0084…
								OTU_88	k__norank;p__Firmicutes;c__Clostridia;o__Lachnospirales;f__Lachnospiraceae;g__Anaerostignum;s__uncultured_Firmicutes_bacterium_g__Anaerostignum	COG0002,COG0004,COG0006,COG0008,COG0009,COG0010,COG0011,COG0012,COG0013,COG0014,COG0015,COG0016,COG0017,COG0018,COG0019,COG0020,COG0021,COG0022,COG0024,COG0028,COG0029,COG0030,COG0031,COG0034,COG0035,COG0036,COG0037,COG0038,COG0039,COG0040,COG0041,COG0042,COG0044,COG0046,COG0048,COG0049,COG0050,COG0051,COG0052,COG0053,COG0054,COG0055,COG0056,COG0057,COG0058,COG0059,COG0060,COG0061,COG0065,COG0066…
								OTU_89	k__norank;p__Bacteroidota;c__Bacteroidia;o__Bacteroidales;f__Marinifilaceae;g__Butyricimonas;s__uncultured_bacterium_g__Butyricimonas	COG0002,COG0005,COG0006,COG0008,COG0009,COG0010,COG0012,COG0013,COG0015,COG0016,COG0017,COG0018,COG0019,COG0020,COG0021,COG0023,COG0024,COG0028,COG0029,COG0030,COG0031,COG0034,COG0035,COG0036,COG0037,COG0038,COG0039,COG0040,COG0041,COG0042,COG0044,COG0046,COG0048,COG0049,COG0050,COG0051,COG0052,COG0053,COG0054,COG0055,COG0056,COG0057,COG0058,COG0060,COG0061,COG0063,COG0065,COG0071,COG0072,COG0075…
								OTU_90	k__norank;p__Firmicutes;c__Clostridia;o__Oscillospirales;f__unclassified_o__Oscillospirales;g__unclassified_o__Oscillospirales;s__unclassified_o__Oscillospirales	COG0002,COG0004,COG0005,COG0006,COG0008,COG0009,COG0010,COG0012,COG0013,COG0014,COG0015,COG0016,COG0017,COG0018,COG0019,COG0020,COG0024,COG0028,COG0029,COG0030,COG0031,COG0034,COG0035,COG0036,COG0037,COG0038,COG0039,COG0040,COG0041,COG0042,COG0044,COG0046,COG0048,COG0049,COG0050,COG0051,COG0052,COG0053,COG0054,COG0055,COG0056,COG0057,COG0058,COG0059,COG0060,COG0061,COG0063,COG0065,COG0066,COG0069…
								OTU_91	k__norank;p__Firmicutes;c__Clostridia;o__Oscillospirales;f__Ruminococcaceae;g__norank_f__Ruminococcaceae;s__Ruminococcaceae_bacterium_GD7	COG0004,COG0005,COG0006,COG0008,COG0009,COG0010,COG0012,COG0013,COG0014,COG0015,COG0016,COG0017,COG0018,COG0019,COG0020,COG0024,COG0028,COG0029,COG0030,COG0031,COG0034,COG0035,COG0036,COG0037,COG0038,COG0039,COG0040,COG0041,COG0042,COG0044,COG0046,COG0048,COG0049,COG0050,COG0051,COG0052,COG0053,COG0055,COG0056,COG0057,COG0058,COG0059,COG0060,COG0061,COG0062,COG0063,COG0065,COG0066,COG0067,COG0069…
								OTU_92	k__norank;p__Actinobacteriota;c__Actinobacteria;o__Micrococcales;f__Microbacteriaceae;g__Candidatus_Aquiluna;s__uncultured_bacterium_g__Candidatus_Aquiluna	COG0001,COG0002,COG0004,COG0005,COG0006,COG0008,COG0009,COG0010,COG0012,COG0013,COG0014,COG0015,COG0016,COG0017,COG0018,COG0019,COG0020,COG0021,COG0022,COG0024,COG0026,COG0028,COG0029,COG0030,COG0031,COG0033,COG0034,COG0035,COG0036,COG0037,COG0039,COG0040,COG0041,COG0042,COG0044,COG0045,COG0046,COG0047,COG0048,COG0049,COG0050,COG0051,COG0052,COG0053,COG0054,COG0055,COG0056,COG0057,COG0059,COG0060…
								OTU_93	k__norank;p__Proteobacteria;c__Gammaproteobacteria;o__Burkholderiales;f__Sutterellaceae;g__Sutterella;s__gut_metagenome_g__Sutterella	COG0001,COG0002,COG0004,COG0005,COG0006,COG0008,COG0009,COG0010,COG0012,COG0013,COG0014,COG0015,COG0016,COG0018,COG0019,COG0020,COG0021,COG0024,COG0026,COG0028,COG0029,COG0030,COG0031,COG0034,COG0035,COG0036,COG0037,COG0038,COG0039,COG0040,COG0041,COG0042,COG0044,COG0045,COG0046,COG0048,COG0049,COG0050,COG0051,COG0052,COG0054,COG0055,COG0056,COG0057,COG0059,COG0060,COG0061,COG0063,COG0064,COG0065…
								OTU_94	k__norank;p__Bacteroidota;c__Bacteroidia;o__Bacteroidales;f__Prevotellaceae;g__Prevotella;s__unclassified_g__Prevotella	COG0002,COG0004,COG0005,COG0006,COG0008,COG0009,COG0012,COG0013,COG0014,COG0015,COG0016,COG0017,COG0018,COG0019,COG0020,COG0021,COG0024,COG0027,COG0028,COG0029,COG0030,COG0031,COG0034,COG0035,COG0036,COG0037,COG0038,COG0039,COG0040,COG0041,COG0042,COG0044,COG0046,COG0048,COG0049,COG0050,COG0051,COG0052,COG0053,COG0054,COG0055,COG0056,COG0057,COG0058,COG0059,COG0060,COG0061,COG0063,COG0065,COG0066…
								OTU_95	k__norank;p__Firmicutes;c__Clostridia;o__Oscillospirales;f__Ruminococcaceae;g__norank_f__Ruminococcaceae;s__uncultured_organism_g__norank_f__Ruminococcaceae	COG0002,COG0004,COG0005,COG0006,COG0008,COG0009,COG0010,COG0012,COG0013,COG0014,COG0015,COG0016,COG0017,COG0018,COG0019,COG0020,COG0024,COG0028,COG0029,COG0030,COG0031,COG0034,COG0035,COG0036,COG0037,COG0038,COG0039,COG0040,COG0041,COG0042,COG0044,COG0046,COG0048,COG0049,COG0050,COG0051,COG0052,COG0053,COG0057,COG0058,COG0059,COG0060,COG0061,COG0063,COG0064,COG0065,COG0066,COG0067,COG0069,COG0071…
								OTU_96	k__norank;p__Firmicutes;c__Clostridia;o__Lachnospirales;f__Lachnospiraceae;g__Ruminococcus_torques_group;s__Ruminococcus_torques_ATCC_27756	COG0002,COG0004,COG0005,COG0006,COG0007,COG0008,COG0009,COG0012,COG0013,COG0014,COG0015,COG0016,COG0017,COG0018,COG0019,COG0020,COG0024,COG0025,COG0028,COG0029,COG0030,COG0031,COG0034,COG0035,COG0036,COG0037,COG0038,COG0039,COG0040,COG0041,COG0042,COG0044,COG0046,COG0048,COG0049,COG0050,COG0051,COG0052,COG0053,COG0054,COG0055,COG0056,COG0057,COG0058,COG0059,COG0060,COG0061,COG0063,COG0065,COG0066…
								OTU_97	k__norank;p__Firmicutes;c__Clostridia;o__Oscillospirales;f__Ruminococcaceae;g__norank_f__Ruminococcaceae;s__unclassified_g__norank_f__Ruminococcaceae	COG0001,COG0002,COG0004,COG0005,COG0006,COG0007,COG0008,COG0009,COG0010,COG0011,COG0012,COG0013,COG0014,COG0015,COG0016,COG0017,COG0018,COG0019,COG0020,COG0024,COG0025,COG0028,COG0029,COG0030,COG0031,COG0034,COG0035,COG0036,COG0037,COG0038,COG0039,COG0040,COG0041,COG0042,COG0043,COG0044,COG0046,COG0048,COG0049,COG0050,COG0051,COG0052,COG0053,COG0054,COG0055,COG0056,COG0057,COG0058,COG0059,COG0060…
								OTU_98	k__norank;p__Firmicutes;c__Clostridia;o__Lachnospirales;f__Lachnospiraceae;g__Coprococcus;s__unclassified_g__Coprococcus	COG0001,COG0002,COG0004,COG0005,COG0006,COG0008,COG0009,COG0012,COG0013,COG0014,COG0015,COG0016,COG0017,COG0018,COG0019,COG0020,COG0024,COG0028,COG0029,COG0030,COG0031,COG0034,COG0035,COG0036,COG0037,COG0038,COG0039,COG0040,COG0041,COG0042,COG0044,COG0046,COG0048,COG0049,COG0050,COG0051,COG0052,COG0053,COG0054,COG0055,COG0056,COG0057,COG0058,COG0059,COG0060,COG0061,COG0063,COG0064,COG0065,COG0066…
								OTU_99	k__norank;p__Firmicutes;c__Clostridia;o__Lachnospirales;f__Lachnospiraceae;g__Blautia;s__Blautia_obeum	COG0001,COG0002,COG0004,COG0005,COG0006,COG0007,COG0008,COG0009,COG0010,COG0012,COG0013,COG0014,COG0015,COG0016,COG0017,COG0018,COG0019,COG0020,COG0024,COG0028,COG0029,COG0030,COG0031,COG0034,COG0035,COG0036,COG0037,COG0038,COG0039,COG0040,COG0041,COG0042,COG0044,COG0046,COG0048,COG0049,COG0050,COG0051,COG0052,COG0053,COG0054,COG0055,COG0056,COG0057,COG0058,COG0059,COG0060,COG0061,COG0063,COG0064…
								OTU_100	k__norank;p__Firmicutes;c__Clostridia;o__Lachnospirales;f__Lachnospiraceae;g__Agathobacter;s__Eubacterium_ramulus	COG0002,COG0004,COG0005,COG0006,COG0007,COG0008,COG0009,COG0012,COG0013,COG0014,COG0015,COG0016,COG0017,COG0018,COG0019,COG0020,COG0024,COG0028,COG0029,COG0030,COG0031,COG0034,COG0035,COG0036,COG0037,COG0038,COG0039,COG0040,COG0041,COG0042,COG0044,COG0046,COG0048,COG0049,COG0050,COG0051,COG0052,COG0053,COG0054,COG0055,COG0056,COG0057,COG0058,COG0059,COG0060,COG0061,COG0063,COG0064,COG0065,COG0066…
								OTU_101	k__norank;p__Firmicutes;c__Clostridia;o__Lachnospirales;f__Lachnospiraceae;g__norank_f__Lachnospiraceae;s__uncultured_organism_g__norank_f__Lachnospiraceae	COG0002,COG0004,COG0005,COG0006,COG0007,COG0008,COG0009,COG0010,COG0012,COG0013,COG0014,COG0015,COG0016,COG0017,COG0018,COG0019,COG0020,COG0021,COG0024,COG0028,COG0030,COG0031,COG0034,COG0035,COG0036,COG0037,COG0038,COG0039,COG0040,COG0041,COG0042,COG0044,COG0046,COG0048,COG0049,COG0050,COG0051,COG0052,COG0053,COG0054,COG0055,COG0056,COG0057,COG0058,COG0059,COG0060,COG0061,COG0063,COG0064,COG0065…
								OTU_102	k__norank;p__Firmicutes;c__Clostridia;o__Oscillospirales;f__Ruminococcaceae;g__unclassified_f__Ruminococcaceae;s__unclassified_f__Ruminococcaceae	COG0004,COG0005,COG0006,COG0008,COG0009,COG0010,COG0012,COG0013,COG0014,COG0015,COG0016,COG0017,COG0018,COG0019,COG0020,COG0024,COG0028,COG0029,COG0030,COG0031,COG0034,COG0035,COG0036,COG0037,COG0038,COG0039,COG0040,COG0041,COG0042,COG0044,COG0046,COG0048,COG0049,COG0050,COG0051,COG0052,COG0053,COG0055,COG0056,COG0057,COG0058,COG0059,COG0060,COG0061,COG0062,COG0063,COG0064,COG0065,COG0066,COG0067…
								OTU_103	k__norank;p__Bacteroidota;c__Bacteroidia;o__Bacteroidales;f__Rikenellaceae;g__Alistipes;s__unclassified_g__Alistipes	COG0002,COG0005,COG0006,COG0008,COG0009,COG0010,COG0012,COG0013,COG0014,COG0015,COG0016,COG0017,COG0018,COG0019,COG0020,COG0021,COG0022,COG0023,COG0024,COG0027,COG0028,COG0029,COG0030,COG0031,COG0034,COG0035,COG0036,COG0037,COG0038,COG0039,COG0040,COG0041,COG0042,COG0043,COG0044,COG0046,COG0048,COG0049,COG0050,COG0051,COG0052,COG0053,COG0054,COG0055,COG0056,COG0057,COG0058,COG0059,COG0060,COG0061…
								OTU_104	k__norank;p__Firmicutes;c__Clostridia;o__Peptostreptococcales-Tissierellales;f__norank_o__Peptostreptococcales-Tissierellales;g__Fenollaria;s__uncultured_bacterium_g__Fenollaria	COG0005,COG0006,COG0007,COG0008,COG0009,COG0012,COG0013,COG0016,COG0017,COG0018,COG0020,COG0021,COG0024,COG0030,COG0034,COG0035,COG0036,COG0037,COG0041,COG0042,COG0044,COG0046,COG0048,COG0049,COG0050,COG0051,COG0052,COG0053,COG0055,COG0056,COG0057,COG0060,COG0061,COG0063,COG0064,COG0072,COG0078,COG0079,COG0080,COG0081,COG0082,COG0084,COG0085,COG0086,COG0087,COG0088,COG0089,COG0090,COG0091,COG0092…
								OTU_105	k__norank;p__Firmicutes;c__Clostridia;o__Lachnospirales;f__Lachnospiraceae;g__Eisenbergiella;s__uncultured_organism_g__Eisenbergiella	COG0001,COG0002,COG0004,COG0005,COG0006,COG0007,COG0008,COG0009,COG0010,COG0012,COG0013,COG0014,COG0015,COG0016,COG0017,COG0018,COG0019,COG0020,COG0024,COG0025,COG0028,COG0029,COG0030,COG0031,COG0034,COG0035,COG0036,COG0037,COG0038,COG0039,COG0040,COG0041,COG0042,COG0043,COG0044,COG0046,COG0048,COG0049,COG0050,COG0051,COG0052,COG0053,COG0055,COG0056,COG0057,COG0058,COG0059,COG0060,COG0061,COG0063…
								OTU_106	k__norank;p__Bacteroidota;c__Bacteroidia;o__Bacteroidales;f__Prevotellaceae;g__Prevotella;s__Prevotellaceae_bacterium_DJF_CR25	COG0002,COG0005,COG0006,COG0008,COG0009,COG0012,COG0013,COG0015,COG0016,COG0017,COG0018,COG0019,COG0020,COG0021,COG0024,COG0027,COG0028,COG0029,COG0030,COG0031,COG0034,COG0035,COG0036,COG0037,COG0038,COG0039,COG0040,COG0041,COG0042,COG0044,COG0045,COG0046,COG0048,COG0049,COG0050,COG0051,COG0052,COG0053,COG0054,COG0055,COG0056,COG0057,COG0058,COG0059,COG0060,COG0061,COG0063,COG0065,COG0066,COG0071…
								OTU_107	k__norank;p__Bacteroidota;c__Bacteroidia;o__Bacteroidales;f__Rikenellaceae;g__Alistipes;s__Alistipes_sp._cv1	COG0002,COG0005,COG0006,COG0008,COG0009,COG0010,COG0012,COG0013,COG0014,COG0015,COG0016,COG0017,COG0018,COG0019,COG0020,COG0021,COG0022,COG0023,COG0024,COG0027,COG0028,COG0029,COG0030,COG0031,COG0034,COG0035,COG0036,COG0037,COG0038,COG0039,COG0040,COG0041,COG0042,COG0043,COG0044,COG0046,COG0048,COG0049,COG0050,COG0051,COG0052,COG0053,COG0054,COG0055,COG0056,COG0057,COG0058,COG0059,COG0060,COG0061…
								OTU_108	k__norank;p__Cyanobacteria;c__Cyanobacteriia;o__Cyanobacteriales;f__Oscillatoriaceae;g__Planktothricoides_SR001;s__unclassified_g__Planktothricoides_SR001	COG0001,COG0002,COG0003,COG0004,COG0005,COG0006,COG0007,COG0008,COG0009,COG0010,COG0012,COG0013,COG0014,COG0015,COG0016,COG0017,COG0018,COG0019,COG0020,COG0021,COG0022,COG0023,COG0024,COG0025,COG0026,COG0028,COG0029,COG0030,COG0031,COG0033,COG0034,COG0035,COG0036,COG0037,COG0038,COG0039,COG0040,COG0041,COG0042,COG0043,COG0044,COG0045,COG0046,COG0047,COG0048,COG0049,COG0050,COG0051,COG0052,COG0053…
								OTU_109	k__norank;p__Firmicutes;c__Clostridia;o__Lachnospirales;f__Lachnospiraceae;g__Blautia;s__metagenome_g__Blautia	COG0001,COG0002,COG0004,COG0005,COG0006,COG0007,COG0008,COG0009,COG0010,COG0012,COG0013,COG0014,COG0015,COG0016,COG0017,COG0018,COG0019,COG0020,COG0024,COG0028,COG0029,COG0030,COG0031,COG0034,COG0035,COG0036,COG0037,COG0038,COG0039,COG0040,COG0041,COG0042,COG0044,COG0046,COG0048,COG0049,COG0050,COG0051,COG0052,COG0053,COG0054,COG0055,COG0056,COG0057,COG0058,COG0059,COG0060,COG0061,COG0063,COG0064…
								OTU_110	k__norank;p__Firmicutes;c__Clostridia;o__Lachnospirales;f__Lachnospiraceae;g__Blautia;s__unclassified_g__Blautia	COG0001,COG0002,COG0004,COG0005,COG0006,COG0007,COG0008,COG0009,COG0010,COG0012,COG0013,COG0014,COG0015,COG0016,COG0017,COG0018,COG0019,COG0020,COG0024,COG0028,COG0029,COG0030,COG0031,COG0034,COG0035,COG0036,COG0037,COG0038,COG0039,COG0040,COG0041,COG0042,COG0044,COG0046,COG0048,COG0049,COG0050,COG0051,COG0052,COG0053,COG0054,COG0055,COG0056,COG0057,COG0058,COG0059,COG0060,COG0061,COG0063,COG0064…
								OTU_111	k__norank;p__Firmicutes;c__Clostridia;o__Oscillospirales;f__Ruminococcaceae;g__norank_f__Ruminococcaceae;s__unclassified_g__norank_f__Ruminococcaceae	COG0002,COG0004,COG0005,COG0006,COG0008,COG0009,COG0010,COG0012,COG0013,COG0014,COG0015,COG0016,COG0017,COG0018,COG0019,COG0020,COG0024,COG0028,COG0029,COG0030,COG0031,COG0034,COG0035,COG0036,COG0037,COG0038,COG0039,COG0040,COG0041,COG0042,COG0044,COG0046,COG0048,COG0049,COG0050,COG0051,COG0052,COG0053,COG0057,COG0058,COG0059,COG0060,COG0061,COG0063,COG0064,COG0065,COG0066,COG0067,COG0069,COG0071…
								OTU_112	k__norank;p__Bacteroidota;c__Bacteroidia;o__Bacteroidales;f__Prevotellaceae;g__Prevotella;s__unclassified_g__Prevotella	COG0002,COG0004,COG0005,COG0006,COG0008,COG0009,COG0012,COG0013,COG0014,COG0015,COG0016,COG0017,COG0018,COG0019,COG0020,COG0021,COG0024,COG0027,COG0028,COG0029,COG0030,COG0031,COG0034,COG0035,COG0036,COG0037,COG0038,COG0039,COG0040,COG0041,COG0042,COG0044,COG0046,COG0048,COG0049,COG0050,COG0051,COG0052,COG0053,COG0054,COG0055,COG0056,COG0057,COG0058,COG0059,COG0060,COG0061,COG0063,COG0065,COG0066…
								OTU_113	k__norank;p__Actinobacteriota;c__Actinobacteria;o__Frankiales;f__Sporichthyaceae;g__hgcI_clade;s__uncultured_actinobacterium_g__hgcI_clade	COG0001,COG0002,COG0003,COG0004,COG0005,COG0006,COG0007,COG0008,COG0009,COG0010,COG0012,COG0013,COG0014,COG0015,COG0016,COG0018,COG0019,COG0020,COG0021,COG0022,COG0024,COG0026,COG0028,COG0029,COG0030,COG0031,COG0033,COG0034,COG0035,COG0036,COG0037,COG0039,COG0040,COG0041,COG0042,COG0044,COG0045,COG0046,COG0047,COG0048,COG0049,COG0050,COG0051,COG0052,COG0054,COG0055,COG0056,COG0057,COG0058,COG0059…
								OTU_114	k__norank;p__Firmicutes;c__Clostridia;o__Lachnospirales;f__Lachnospiraceae;g__norank_f__Lachnospiraceae;s__unclassified_g__norank_f__Lachnospiraceae	COG0002,COG0004,COG0005,COG0006,COG0007,COG0008,COG0009,COG0012,COG0013,COG0014,COG0015,COG0016,COG0017,COG0018,COG0019,COG0020,COG0021,COG0024,COG0028,COG0030,COG0031,COG0034,COG0035,COG0036,COG0037,COG0038,COG0039,COG0040,COG0041,COG0042,COG0044,COG0046,COG0048,COG0049,COG0050,COG0051,COG0052,COG0053,COG0054,COG0055,COG0056,COG0057,COG0058,COG0059,COG0060,COG0061,COG0063,COG0064,COG0065,COG0066…
								OTU_115	k__norank;p__Actinobacteriota;c__Acidimicrobiia;o__Microtrichales;f__Ilumatobacteraceae;g__CL500-29_marine_group;s__uncultured_Acidimicrobiia_bacterium_g__CL500-29_marine_group	COG0001,COG0002,COG0003,COG0004,COG0005,COG0006,COG0007,COG0008,COG0009,COG0010,COG0012,COG0013,COG0014,COG0015,COG0016,COG0018,COG0019,COG0020,COG0021,COG0022,COG0024,COG0025,COG0026,COG0028,COG0029,COG0030,COG0031,COG0034,COG0035,COG0036,COG0037,COG0038,COG0039,COG0040,COG0041,COG0042,COG0044,COG0045,COG0046,COG0047,COG0048,COG0049,COG0051,COG0052,COG0053,COG0054,COG0055,COG0056,COG0057,COG0059…
								OTU_116	k__norank;p__Firmicutes;c__Clostridia;o__Oscillospirales;f__Ruminococcaceae;g__Ruminococcus;s__Ruminococcus_sp._UNK.MGS-30	COG0002,COG0004,COG0006,COG0008,COG0009,COG0010,COG0012,COG0013,COG0014,COG0015,COG0016,COG0017,COG0018,COG0019,COG0020,COG0024,COG0028,COG0029,COG0030,COG0031,COG0034,COG0035,COG0036,COG0037,COG0038,COG0039,COG0040,COG0041,COG0042,COG0044,COG0046,COG0048,COG0049,COG0050,COG0051,COG0052,COG0053,COG0054,COG0055,COG0056,COG0057,COG0058,COG0060,COG0061,COG0063,COG0064,COG0065,COG0066,COG0069,COG0071…
								OTU_117	k__norank;p__Bacteroidota;c__Bacteroidia;o__Bacteroidales;f__unclassified_o__Bacteroidales;g__unclassified_o__Bacteroidales;s__unclassified_o__Bacteroidales	COG0002,COG0004,COG0005,COG0006,COG0008,COG0009,COG0012,COG0013,COG0014,COG0015,COG0016,COG0017,COG0018,COG0019,COG0020,COG0021,COG0022,COG0023,COG0024,COG0028,COG0029,COG0030,COG0031,COG0034,COG0035,COG0036,COG0037,COG0038,COG0039,COG0040,COG0041,COG0042,COG0044,COG0045,COG0046,COG0048,COG0049,COG0050,COG0051,COG0052,COG0053,COG0054,COG0055,COG0056,COG0057,COG0058,COG0059,COG0060,COG0061,COG0063…
								OTU_118	k__norank;p__Firmicutes;c__Clostridia;o__Lachnospirales;f__Lachnospiraceae;g__Lachnospiraceae_ND3007_group;s__uncultured_bacterium_g__Lachnospiraceae_ND3007_group	COG0002,COG0004,COG0005,COG0006,COG0007,COG0008,COG0009,COG0012,COG0013,COG0014,COG0015,COG0016,COG0017,COG0018,COG0019,COG0020,COG0024,COG0028,COG0029,COG0030,COG0031,COG0034,COG0035,COG0036,COG0037,COG0038,COG0039,COG0040,COG0041,COG0042,COG0044,COG0046,COG0048,COG0049,COG0050,COG0051,COG0052,COG0053,COG0054,COG0055,COG0056,COG0057,COG0058,COG0059,COG0060,COG0061,COG0063,COG0064,COG0065,COG0066…
								OTU_119	k__norank;p__Firmicutes;c__Clostridia;o__Oscillospirales;f__Ruminococcaceae;g__norank_f__Ruminococcaceae;s__uncultured_organism_g__norank_f__Ruminococcaceae	COG0002,COG0003,COG0004,COG0006,COG0008,COG0009,COG0010,COG0012,COG0013,COG0014,COG0015,COG0016,COG0017,COG0018,COG0019,COG0020,COG0024,COG0028,COG0030,COG0031,COG0034,COG0035,COG0036,COG0037,COG0038,COG0039,COG0040,COG0041,COG0042,COG0044,COG0046,COG0048,COG0049,COG0050,COG0051,COG0052,COG0053,COG0057,COG0058,COG0059,COG0060,COG0061,COG0063,COG0064,COG0065,COG0066,COG0067,COG0069,COG0070,COG0071…
								OTU_120	k__norank;p__Actinobacteriota;c__Coriobacteriia;o__Coriobacteriales;f__Eggerthellaceae;g__unclassified_f__Eggerthellaceae;s__unclassified_f__Eggerthellaceae	COG0001,COG0002,COG0004,COG0005,COG0006,COG0008,COG0009,COG0012,COG0013,COG0014,COG0015,COG0016,COG0018,COG0019,COG0020,COG0024,COG0025,COG0028,COG0030,COG0031,COG0034,COG0035,COG0036,COG0038,COG0039,COG0041,COG0042,COG0044,COG0046,COG0048,COG0049,COG0050,COG0051,COG0052,COG0053,COG0055,COG0056,COG0057,COG0059,COG0060,COG0061,COG0062,COG0063,COG0064,COG0065,COG0066,COG0067,COG0068,COG0071,COG0072…
								OTU_121	k__norank;p__Firmicutes;c__Clostridia;o__Monoglobales;f__Monoglobaceae;g__Monoglobus;s__unclassified_g__Monoglobus	COG0002,COG0004,COG0005,COG0006,COG0007,COG0008,COG0009,COG0010,COG0012,COG0013,COG0014,COG0015,COG0016,COG0017,COG0018,COG0019,COG0020,COG0024,COG0028,COG0029,COG0030,COG0031,COG0034,COG0035,COG0036,COG0037,COG0038,COG0039,COG0040,COG0041,COG0042,COG0044,COG0046,COG0048,COG0049,COG0050,COG0051,COG0052,COG0053,COG0055,COG0056,COG0057,COG0058,COG0059,COG0060,COG0061,COG0063,COG0064,COG0065,COG0066…
								OTU_122	k__norank;p__Firmicutes;c__Clostridia;o__Oscillospirales;f__Ruminococcaceae;g__unclassified_f__Ruminococcaceae;s__unclassified_f__Ruminococcaceae	COG0002,COG0004,COG0005,COG0006,COG0008,COG0009,COG0010,COG0012,COG0013,COG0014,COG0015,COG0016,COG0017,COG0018,COG0019,COG0020,COG0024,COG0028,COG0029,COG0030,COG0031,COG0034,COG0035,COG0036,COG0037,COG0038,COG0039,COG0040,COG0041,COG0042,COG0044,COG0046,COG0048,COG0049,COG0050,COG0051,COG0052,COG0053,COG0054,COG0055,COG0056,COG0057,COG0058,COG0059,COG0060,COG0061,COG0063,COG0065,COG0066,COG0069…
								OTU_123	k__norank;p__Proteobacteria;c__Gammaproteobacteria;o__Burkholderiales;f__Sutterellaceae;g__Sutterella;s__Sutterella_wadsworthensis	COG0001,COG0002,COG0004,COG0005,COG0006,COG0008,COG0009,COG0012,COG0013,COG0014,COG0015,COG0016,COG0018,COG0019,COG0020,COG0021,COG0024,COG0026,COG0029,COG0030,COG0031,COG0034,COG0035,COG0036,COG0037,COG0039,COG0040,COG0041,COG0042,COG0044,COG0046,COG0048,COG0049,COG0050,COG0051,COG0052,COG0054,COG0055,COG0056,COG0057,COG0060,COG0061,COG0063,COG0064,COG0065,COG0066,COG0068,COG0069,COG0072,COG0075…
								OTU_124	k__norank;p__Desulfobacterota;c__Desulfovibrionia;o__Desulfovibrionales;f__Desulfovibrionaceae;g__Desulfovibrio;s__metagenome_g__Desulfovibrio	COG0001,COG0002,COG0004,COG0005,COG0006,COG0007,COG0008,COG0009,COG0010,COG0012,COG0013,COG0014,COG0015,COG0016,COG0017,COG0018,COG0019,COG0020,COG0021,COG0024,COG0028,COG0029,COG0030,COG0031,COG0033,COG0034,COG0035,COG0036,COG0037,COG0038,COG0040,COG0041,COG0042,COG0043,COG0044,COG0045,COG0046,COG0047,COG0048,COG0049,COG0050,COG0051,COG0052,COG0053,COG0054,COG0055,COG0056,COG0057,COG0058,COG0059…
								OTU_125	k__norank;p__Firmicutes;c__Negativicutes;o__Veillonellales-Selenomonadales;f__unclassified_o__Veillonellales-Selenomonadales;g__unclassified_o__Veillonellales-Selenomonadales;s__unclassified_o__Veillonellales-Selenomonadales	COG0001,COG0005,COG0006,COG0007,COG0008,COG0009,COG0012,COG0013,COG0014,COG0015,COG0016,COG0018,COG0019,COG0020,COG0024,COG0030,COG0034,COG0035,COG0036,COG0037,COG0038,COG0039,COG0041,COG0042,COG0044,COG0046,COG0048,COG0049,COG0050,COG0051,COG0052,COG0053,COG0054,COG0055,COG0056,COG0057,COG0060,COG0061,COG0063,COG0064,COG0068,COG0071,COG0072,COG0077,COG0079,COG0080,COG0081,COG0082,COG0083,COG0084…
								OTU_126	k__norank;p__Actinobacteriota;c__Coriobacteriia;o__Coriobacteriales;f__Coriobacteriales_Incertae_Sedis;g__norank_f__Coriobacteriales_Incertae_Sedis;s__uncultured_organism_g__norank_f__Coriobacteriales_Incertae_Sedis	COG0001,COG0002,COG0004,COG0005,COG0006,COG0008,COG0009,COG0012,COG0013,COG0014,COG0015,COG0016,COG0018,COG0019,COG0020,COG0024,COG0025,COG0028,COG0030,COG0031,COG0034,COG0035,COG0036,COG0037,COG0038,COG0039,COG0041,COG0042,COG0044,COG0046,COG0048,COG0049,COG0050,COG0051,COG0052,COG0053,COG0055,COG0056,COG0057,COG0059,COG0060,COG0061,COG0062,COG0063,COG0064,COG0065,COG0066,COG0068,COG0071,COG0072…
								OTU_127	k__norank;p__Firmicutes;c__Clostridia;o__Monoglobales;f__Monoglobaceae;g__Monoglobus;s__uncultured_bacterium_g__Monoglobus	COG0002,COG0004,COG0005,COG0006,COG0007,COG0008,COG0009,COG0010,COG0012,COG0013,COG0014,COG0015,COG0016,COG0017,COG0018,COG0019,COG0020,COG0024,COG0028,COG0029,COG0030,COG0031,COG0034,COG0035,COG0036,COG0037,COG0038,COG0039,COG0040,COG0041,COG0042,COG0044,COG0046,COG0048,COG0049,COG0050,COG0051,COG0052,COG0053,COG0055,COG0056,COG0057,COG0058,COG0059,COG0060,COG0061,COG0063,COG0064,COG0065,COG0066…
								OTU_128	k__norank;p__Firmicutes;c__Clostridia;o__Lachnospirales;f__Lachnospiraceae;g__unclassified_f__Lachnospiraceae;s__unclassified_f__Lachnospiraceae	COG0002,COG0006,COG0007,COG0008,COG0009,COG0010,COG0011,COG0012,COG0013,COG0014,COG0015,COG0016,COG0017,COG0018,COG0019,COG0020,COG0021,COG0024,COG0028,COG0030,COG0031,COG0034,COG0035,COG0036,COG0037,COG0038,COG0039,COG0041,COG0042,COG0044,COG0046,COG0048,COG0049,COG0050,COG0051,COG0052,COG0053,COG0054,COG0055,COG0056,COG0057,COG0058,COG0059,COG0060,COG0061,COG0063,COG0064,COG0065,COG0066,COG0071…
								OTU_129	k__norank;p__Firmicutes;c__Clostridia;o__Oscillospirales;f__unclassified_o__Oscillospirales;g__unclassified_o__Oscillospirales;s__unclassified_o__Oscillospirales	COG0002,COG0004,COG0005,COG0006,COG0008,COG0009,COG0010,COG0012,COG0013,COG0014,COG0015,COG0016,COG0017,COG0018,COG0019,COG0020,COG0024,COG0028,COG0029,COG0030,COG0031,COG0034,COG0035,COG0036,COG0037,COG0038,COG0039,COG0040,COG0041,COG0042,COG0044,COG0046,COG0048,COG0049,COG0050,COG0051,COG0052,COG0053,COG0054,COG0055,COG0056,COG0057,COG0058,COG0059,COG0060,COG0061,COG0063,COG0065,COG0066,COG0069…
								OTU_130	k__norank;p__Firmicutes;c__Clostridia;o__Oscillospirales;f__Ruminococcaceae;g__unclassified_f__Ruminococcaceae;s__unclassified_f__Ruminococcaceae	COG0002,COG0003,COG0004,COG0006,COG0008,COG0009,COG0010,COG0012,COG0013,COG0014,COG0015,COG0016,COG0017,COG0018,COG0019,COG0020,COG0024,COG0028,COG0030,COG0031,COG0034,COG0035,COG0036,COG0037,COG0038,COG0039,COG0040,COG0041,COG0042,COG0044,COG0046,COG0048,COG0049,COG0050,COG0051,COG0052,COG0053,COG0057,COG0058,COG0059,COG0060,COG0061,COG0063,COG0064,COG0065,COG0066,COG0067,COG0069,COG0070,COG0071…
								OTU_131	k__norank;p__Firmicutes;c__Bacilli;o__Lactobacillales;f__Lactobacillaceae;g__Lactobacillus;s__Lactobacillus_sakei	COG0006,COG0008,COG0012,COG0013,COG0015,COG0017,COG0022,COG0028,COG0030,COG0034,COG0036,COG0038,COG0041,COG0042,COG0047,COG0049,COG0050,COG0051,COG0052,COG0056,COG0060,COG0073,COG0081,COG0084,COG0085,COG0088,COG0089,COG0090,COG0091,COG0092,COG0094,COG0095,COG0096,COG0097,COG0098,COG0099,COG0100,COG0101,COG0103,COG0110,COG0112,COG0124,COG0125,COG0126,COG0127,COG0130,COG0142,COG0144,COG0148,COG0150…
								OTU_132	k__norank;p__Firmicutes;c__unclassified_p__Firmicutes;o__unclassified_p__Firmicutes;f__unclassified_p__Firmicutes;g__unclassified_p__Firmicutes;s__unclassified_p__Firmicutes	COG0002,COG0004,COG0005,COG0006,COG0007,COG0008,COG0009,COG0010,COG0012,COG0013,COG0014,COG0015,COG0016,COG0017,COG0018,COG0019,COG0020,COG0024,COG0028,COG0029,COG0030,COG0031,COG0034,COG0035,COG0036,COG0037,COG0038,COG0039,COG0040,COG0041,COG0042,COG0044,COG0046,COG0048,COG0049,COG0050,COG0051,COG0052,COG0053,COG0055,COG0056,COG0057,COG0058,COG0059,COG0060,COG0061,COG0063,COG0064,COG0065,COG0066…
								OTU_133	k__norank;p__Firmicutes;c__Clostridia;o__Lachnospirales;f__Lachnospiraceae;g__Lachnospiraceae_NK4A136_group;s__uncultured_organism_g__Lachnospiraceae_NK4A136_group	COG0002,COG0004,COG0005,COG0006,COG0007,COG0008,COG0009,COG0012,COG0013,COG0014,COG0015,COG0016,COG0017,COG0018,COG0019,COG0020,COG0024,COG0028,COG0029,COG0030,COG0031,COG0034,COG0035,COG0036,COG0037,COG0038,COG0039,COG0040,COG0041,COG0042,COG0044,COG0046,COG0048,COG0049,COG0050,COG0051,COG0052,COG0053,COG0054,COG0055,COG0056,COG0057,COG0058,COG0059,COG0060,COG0061,COG0063,COG0064,COG0065,COG0066…
								OTU_134	k__norank;p__Firmicutes;c__Clostridia;o__Lachnospirales;f__Lachnospiraceae;g__GCA-900066575;s__uncultured_bacterium_g__GCA-900066575	COG0001,COG0002,COG0004,COG0006,COG0007,COG0008,COG0009,COG0012,COG0013,COG0014,COG0015,COG0016,COG0017,COG0018,COG0019,COG0020,COG0024,COG0028,COG0029,COG0030,COG0031,COG0034,COG0035,COG0036,COG0037,COG0038,COG0039,COG0040,COG0041,COG0042,COG0044,COG0046,COG0048,COG0049,COG0050,COG0051,COG0052,COG0053,COG0054,COG0055,COG0056,COG0057,COG0058,COG0059,COG0060,COG0061,COG0063,COG0064,COG0065,COG0066…
								OTU_135	k__norank;p__unclassified_k__norank;c__unclassified_k__norank;o__unclassified_k__norank;f__unclassified_k__norank;g__unclassified_k__norank;s__unclassified_k__norank;d__Bacteria	COG0001,COG0002,COG0004,COG0005,COG0006,COG0007,COG0008,COG0009,COG0010,COG0012,COG0013,COG0014,COG0015,COG0016,COG0018,COG0019,COG0020,COG0021,COG0024,COG0028,COG0029,COG0030,COG0031,COG0034,COG0035,COG0036,COG0037,COG0038,COG0039,COG0040,COG0041,COG0042,COG0044,COG0045,COG0046,COG0047,COG0048,COG0049,COG0050,COG0051,COG0052,COG0053,COG0054,COG0055,COG0056,COG0057,COG0058,COG0059,COG0060,COG0061…
								OTU_136	k__norank;p__Bacteroidota;c__Bacteroidia;o__Flavobacteriales;f__Crocinitomicaceae;g__Fluviicola;s__uncultured_bacterium_g__Fluviicola	COG0001,COG0005,COG0006,COG0007,COG0008,COG0009,COG0010,COG0012,COG0013,COG0015,COG0016,COG0017,COG0018,COG0019,COG0020,COG0022,COG0023,COG0024,COG0025,COG0026,COG0030,COG0031,COG0034,COG0035,COG0036,COG0037,COG0038,COG0039,COG0040,COG0041,COG0042,COG0044,COG0045,COG0046,COG0047,COG0048,COG0049,COG0050,COG0051,COG0052,COG0053,COG0054,COG0055,COG0056,COG0057,COG0060,COG0061,COG0063,COG0064,COG0071…
								OTU_137	k__norank;p__Actinobacteriota;c__Actinobacteria;o__Frankiales;f__Sporichthyaceae;g__hgcI_clade;s__Actinobacteria_bacterium_IMCC26077	COG0001,COG0002,COG0004,COG0005,COG0006,COG0008,COG0009,COG0010,COG0012,COG0013,COG0014,COG0015,COG0016,COG0018,COG0019,COG0020,COG0021,COG0022,COG0024,COG0026,COG0028,COG0030,COG0031,COG0034,COG0035,COG0036,COG0037,COG0039,COG0040,COG0041,COG0042,COG0044,COG0045,COG0046,COG0048,COG0049,COG0050,COG0051,COG0052,COG0055,COG0056,COG0057,COG0059,COG0061,COG0063,COG0064,COG0065,COG0066,COG0069,COG0072…
								OTU_138	k__norank;p__Bacteroidota;c__Bacteroidia;o__Bacteroidales;f__Bacteroidaceae;g__Bacteroides;s__unclassified_g__Bacteroides	COG0001,COG0002,COG0004,COG0005,COG0006,COG0007,COG0008,COG0009,COG0010,COG0012,COG0013,COG0014,COG0015,COG0016,COG0017,COG0018,COG0019,COG0020,COG0021,COG0023,COG0024,COG0025,COG0026,COG0027,COG0028,COG0029,COG0030,COG0031,COG0033,COG0034,COG0035,COG0036,COG0037,COG0038,COG0039,COG0040,COG0041,COG0042,COG0043,COG0044,COG0045,COG0046,COG0048,COG0049,COG0050,COG0051,COG0052,COG0053,COG0054,COG0055…
								OTU_139	k__norank;p__Bacteroidota;c__Bacteroidia;o__Bacteroidales;f__Prevotellaceae;g__Prevotella;s__metagenome_g__Prevotella	COG0002,COG0004,COG0005,COG0006,COG0008,COG0009,COG0012,COG0013,COG0014,COG0015,COG0016,COG0017,COG0018,COG0019,COG0020,COG0021,COG0024,COG0027,COG0028,COG0029,COG0030,COG0031,COG0034,COG0035,COG0036,COG0037,COG0038,COG0039,COG0040,COG0041,COG0042,COG0044,COG0046,COG0048,COG0049,COG0050,COG0051,COG0052,COG0053,COG0054,COG0055,COG0056,COG0057,COG0058,COG0059,COG0060,COG0061,COG0063,COG0065,COG0066…
								OTU_140	k__norank;p__Bacteroidota;c__Bacteroidia;o__Bacteroidales;f__Prevotellaceae;g__Prevotella;s__unclassified_g__Prevotella	COG0002,COG0004,COG0005,COG0006,COG0008,COG0009,COG0012,COG0013,COG0014,COG0015,COG0016,COG0017,COG0018,COG0019,COG0020,COG0021,COG0024,COG0027,COG0028,COG0029,COG0030,COG0031,COG0034,COG0035,COG0036,COG0037,COG0038,COG0039,COG0040,COG0041,COG0042,COG0044,COG0046,COG0048,COG0049,COG0050,COG0051,COG0052,COG0053,COG0054,COG0055,COG0056,COG0057,COG0058,COG0059,COG0060,COG0061,COG0063,COG0065,COG0066…
								OTU_141	k__norank;p__Bacteroidota;c__Kapabacteria;o__Kapabacteriales;f__norank_o__Kapabacteriales;g__norank_f__norank_o__Kapabacteriales;s__unclassified_g__norank_f__norank_o__Kapabacteriales	COG0001,COG0002,COG0004,COG0005,COG0006,COG0008,COG0009,COG0010,COG0012,COG0013,COG0015,COG0016,COG0017,COG0018,COG0019,COG0020,COG0021,COG0022,COG0024,COG0028,COG0029,COG0030,COG0031,COG0034,COG0036,COG0037,COG0039,COG0040,COG0041,COG0042,COG0044,COG0045,COG0046,COG0047,COG0048,COG0049,COG0050,COG0051,COG0052,COG0053,COG0054,COG0055,COG0056,COG0057,COG0058,COG0059,COG0060,COG0061,COG0063,COG0064…
								OTU_142	k__norank;p__Firmicutes;c__unclassified_p__Firmicutes;o__unclassified_p__Firmicutes;f__unclassified_p__Firmicutes;g__unclassified_p__Firmicutes;s__unclassified_p__Firmicutes	COG0001,COG0002,COG0004,COG0005,COG0006,COG0007,COG0008,COG0009,COG0010,COG0011,COG0012,COG0013,COG0014,COG0015,COG0016,COG0017,COG0018,COG0019,COG0020,COG0024,COG0025,COG0028,COG0029,COG0030,COG0031,COG0034,COG0035,COG0036,COG0037,COG0038,COG0039,COG0040,COG0041,COG0042,COG0043,COG0044,COG0046,COG0048,COG0049,COG0050,COG0051,COG0052,COG0053,COG0054,COG0055,COG0056,COG0057,COG0058,COG0059,COG0060…
								OTU_143	k__norank;p__Fusobacteriota;c__Fusobacteriia;o__Fusobacteriales;f__Fusobacteriaceae;g__Fusobacterium;s__unclassified_g__Fusobacterium	COG0001,COG0006,COG0007,COG0008,COG0009,COG0010,COG0012,COG0013,COG0014,COG0015,COG0016,COG0017,COG0018,COG0019,COG0020,COG0024,COG0025,COG0028,COG0029,COG0030,COG0031,COG0034,COG0035,COG0036,COG0037,COG0038,COG0039,COG0041,COG0042,COG0044,COG0046,COG0048,COG0049,COG0050,COG0051,COG0052,COG0053,COG0054,COG0055,COG0056,COG0057,COG0058,COG0059,COG0060,COG0061,COG0064,COG0065,COG0066,COG0072,COG0075…
								OTU_144	k__norank;p__Firmicutes;c__Negativicutes;o__Veillonellales-Selenomonadales;f__Selenomonadaceae;g__Megamonas;s__unclassified_g__Megamonas	COG0001,COG0002,COG0004,COG0005,COG0006,COG0007,COG0008,COG0009,COG0010,COG0012,COG0013,COG0014,COG0015,COG0016,COG0018,COG0019,COG0020,COG0021,COG0024,COG0028,COG0030,COG0031,COG0034,COG0035,COG0036,COG0037,COG0039,COG0040,COG0041,COG0042,COG0043,COG0044,COG0045,COG0046,COG0048,COG0049,COG0050,COG0051,COG0052,COG0053,COG0054,COG0055,COG0056,COG0057,COG0058,COG0059,COG0060,COG0061,COG0063,COG0064…
								OTU_145	k__norank;p__Bacteroidota;c__Bacteroidia;o__Chitinophagales;f__Chitinophagaceae;g__Dinghuibacter;s__uncultured_bacterium_g__Dinghuibacter	COG0001,COG0002,COG0004,COG0005,COG0006,COG0007,COG0008,COG0009,COG0010,COG0012,COG0013,COG0014,COG0015,COG0016,COG0017,COG0018,COG0019,COG0020,COG0022,COG0023,COG0024,COG0025,COG0026,COG0028,COG0029,COG0030,COG0031,COG0034,COG0035,COG0036,COG0037,COG0038,COG0039,COG0040,COG0041,COG0042,COG0043,COG0044,COG0045,COG0046,COG0047,COG0048,COG0049,COG0050,COG0051,COG0052,COG0053,COG0054,COG0055,COG0056…
								OTU_146	k__norank;p__Bacteroidota;c__Bacteroidia;o__Flavobacteriales;f__Crocinitomicaceae;g__Fluviicola;s__uncultured_Cytophagales_bacterium_g__Fluviicola	COG0001,COG0005,COG0006,COG0007,COG0008,COG0009,COG0010,COG0012,COG0013,COG0015,COG0016,COG0017,COG0018,COG0019,COG0020,COG0022,COG0023,COG0024,COG0025,COG0026,COG0030,COG0031,COG0034,COG0035,COG0036,COG0037,COG0038,COG0039,COG0040,COG0041,COG0042,COG0044,COG0045,COG0046,COG0047,COG0048,COG0049,COG0050,COG0051,COG0052,COG0053,COG0054,COG0055,COG0056,COG0057,COG0060,COG0061,COG0063,COG0064,COG0071…
								OTU_147	k__norank;p__Firmicutes;c__Negativicutes;o__Veillonellales-Selenomonadales;f__Veillonellaceae;g__Allisonella;s__unclassified_g__Allisonella	COG0005,COG0006,COG0008,COG0009,COG0012,COG0013,COG0014,COG0015,COG0016,COG0018,COG0019,COG0020,COG0024,COG0030,COG0034,COG0035,COG0036,COG0037,COG0038,COG0039,COG0041,COG0042,COG0044,COG0046,COG0048,COG0049,COG0050,COG0051,COG0052,COG0053,COG0054,COG0055,COG0056,COG0057,COG0060,COG0061,COG0063,COG0064,COG0071,COG0072,COG0077,COG0080,COG0081,COG0082,COG0084,COG0085,COG0086,COG0087,COG0088,COG0089…
								OTU_148	k__norank;p__Firmicutes;c__Clostridia;o__Peptostreptococcales-Tissierellales;f__Peptostreptococcaceae;g__unclassified_f__Peptostreptococcaceae;s__unclassified_f__Peptostreptococcaceae	COG0001,COG0005,COG0006,COG0007,COG0008,COG0009,COG0010,COG0011,COG0012,COG0013,COG0015,COG0016,COG0017,COG0018,COG0019,COG0020,COG0024,COG0025,COG0029,COG0030,COG0031,COG0034,COG0035,COG0036,COG0037,COG0038,COG0039,COG0041,COG0042,COG0044,COG0046,COG0048,COG0049,COG0050,COG0051,COG0052,COG0053,COG0054,COG0055,COG0056,COG0057,COG0058,COG0060,COG0061,COG0063,COG0072,COG0075,COG0078,COG0079,COG0080…
								OTU_149	k__norank;p__Firmicutes;c__Clostridia;o__Lachnospirales;f__Lachnospiraceae;g__Eubacterium_hallii_group;s__uncultured_bacterium_g__Eubacterium_hallii_group	COG0001,COG0002,COG0004,COG0005,COG0006,COG0008,COG0009,COG0012,COG0013,COG0014,COG0015,COG0016,COG0017,COG0018,COG0019,COG0020,COG0024,COG0028,COG0029,COG0030,COG0031,COG0034,COG0035,COG0036,COG0037,COG0038,COG0039,COG0040,COG0041,COG0042,COG0044,COG0046,COG0048,COG0049,COG0050,COG0051,COG0052,COG0053,COG0054,COG0055,COG0056,COG0057,COG0058,COG0059,COG0060,COG0061,COG0063,COG0064,COG0065,COG0066…
								OTU_150	k__norank;p__Firmicutes;c__Clostridia;o__Lachnospirales;f__Lachnospiraceae;g__unclassified_f__Lachnospiraceae;s__unclassified_f__Lachnospiraceae	COG0002,COG0004,COG0005,COG0006,COG0007,COG0008,COG0009,COG0012,COG0013,COG0014,COG0015,COG0016,COG0017,COG0018,COG0019,COG0020,COG0024,COG0028,COG0029,COG0030,COG0031,COG0034,COG0035,COG0036,COG0037,COG0038,COG0039,COG0040,COG0041,COG0042,COG0044,COG0046,COG0048,COG0049,COG0050,COG0051,COG0052,COG0053,COG0054,COG0055,COG0056,COG0057,COG0058,COG0059,COG0060,COG0061,COG0063,COG0064,COG0065,COG0066…
								OTU_151	k__norank;p__Firmicutes;c__Clostridia;o__Lachnospirales;f__Lachnospiraceae;g__unclassified_f__Lachnospiraceae;s__unclassified_f__Lachnospiraceae	COG0002,COG0004,COG0005,COG0006,COG0007,COG0008,COG0009,COG0011,COG0012,COG0013,COG0014,COG0015,COG0016,COG0017,COG0019,COG0020,COG0021,COG0024,COG0025,COG0028,COG0029,COG0030,COG0031,COG0034,COG0035,COG0036,COG0037,COG0038,COG0039,COG0040,COG0041,COG0042,COG0043,COG0044,COG0046,COG0048,COG0049,COG0050,COG0051,COG0052,COG0053,COG0054,COG0055,COG0056,COG0057,COG0058,COG0059,COG0060,COG0061,COG0063…
								OTU_152	k__norank;p__Bacteroidota;c__Bacteroidia;o__Flavobacteriales;f__Flavobacteriaceae;g__norank_f__Flavobacteriaceae;s__gut_metagenome_g__norank_f__Flavobacteriaceae	COG0001,COG0002,COG0004,COG0005,COG0006,COG0007,COG0008,COG0009,COG0010,COG0012,COG0013,COG0014,COG0015,COG0016,COG0017,COG0018,COG0019,COG0020,COG0022,COG0023,COG0024,COG0026,COG0028,COG0029,COG0030,COG0031,COG0034,COG0035,COG0036,COG0037,COG0038,COG0039,COG0040,COG0041,COG0042,COG0044,COG0045,COG0046,COG0048,COG0049,COG0050,COG0051,COG0052,COG0053,COG0054,COG0055,COG0056,COG0057,COG0058,COG0059…
								OTU_153	k__norank;p__Firmicutes;c__Bacilli;o__Lactobacillales;f__Streptococcaceae;g__Streptococcus;s__Streptococcus_sobrinus	COG0002,COG0004,COG0005,COG0006,COG0008,COG0009,COG0012,COG0013,COG0014,COG0015,COG0016,COG0017,COG0018,COG0019,COG0020,COG0021,COG0022,COG0024,COG0026,COG0028,COG0030,COG0031,COG0034,COG0035,COG0036,COG0037,COG0038,COG0039,COG0040,COG0041,COG0042,COG0044,COG0046,COG0048,COG0049,COG0050,COG0051,COG0052,COG0053,COG0055,COG0056,COG0057,COG0058,COG0059,COG0060,COG0061,COG0063,COG0064,COG0065,COG0066…
								OTU_154	k__norank;p__Firmicutes;c__Bacilli;o__Erysipelotrichales;f__Erysipelotrichaceae;g__Clostridium_innocuum_group;s__uncultured_bacterium_g__Clostridium_innocuum_group	COG0001,COG0002,COG0004,COG0005,COG0006,COG0007,COG0008,COG0009,COG0012,COG0013,COG0014,COG0015,COG0016,COG0017,COG0018,COG0019,COG0020,COG0024,COG0028,COG0029,COG0030,COG0031,COG0034,COG0035,COG0036,COG0037,COG0038,COG0039,COG0040,COG0041,COG0042,COG0044,COG0046,COG0048,COG0049,COG0050,COG0052,COG0053,COG0054,COG0055,COG0056,COG0057,COG0058,COG0059,COG0060,COG0061,COG0063,COG0064,COG0065,COG0066…
								OTU_155	k__norank;p__Bacteroidota;c__Bacteroidia;o__Bacteroidales;f__Prevotellaceae;g__Prevotella;s__Prevotella_buccae	COG0002,COG0005,COG0006,COG0008,COG0009,COG0012,COG0013,COG0014,COG0015,COG0016,COG0017,COG0018,COG0019,COG0020,COG0021,COG0024,COG0027,COG0028,COG0029,COG0030,COG0031,COG0034,COG0035,COG0036,COG0038,COG0039,COG0040,COG0041,COG0042,COG0044,COG0045,COG0046,COG0048,COG0049,COG0050,COG0051,COG0052,COG0054,COG0055,COG0056,COG0057,COG0058,COG0059,COG0060,COG0061,COG0063,COG0065,COG0066,COG0071,COG0072…
								OTU_156	k__norank;p__Firmicutes;c__Clostridia;o__Oscillospirales;f__Butyricicoccaceae;g__Butyricicoccus;s__Butyricicoccus_pullicaecorum	COG0002,COG0004,COG0005,COG0006,COG0007,COG0008,COG0009,COG0010,COG0012,COG0013,COG0014,COG0015,COG0016,COG0017,COG0018,COG0019,COG0020,COG0024,COG0028,COG0030,COG0031,COG0034,COG0035,COG0036,COG0037,COG0038,COG0039,COG0041,COG0042,COG0044,COG0046,COG0048,COG0049,COG0050,COG0051,COG0052,COG0053,COG0054,COG0055,COG0056,COG0057,COG0058,COG0059,COG0060,COG0061,COG0063,COG0064,COG0065,COG0066,COG0067…
								OTU_157	k__norank;p__Firmicutes;c__Clostridia;o__Lachnospirales;f__Lachnospiraceae;g__unclassified_f__Lachnospiraceae;s__unclassified_f__Lachnospiraceae	COG0002,COG0004,COG0005,COG0006,COG0008,COG0009,COG0012,COG0013,COG0014,COG0015,COG0016,COG0017,COG0018,COG0019,COG0020,COG0024,COG0028,COG0029,COG0030,COG0031,COG0034,COG0035,COG0036,COG0037,COG0038,COG0039,COG0040,COG0041,COG0042,COG0044,COG0046,COG0048,COG0049,COG0050,COG0051,COG0052,COG0053,COG0055,COG0057,COG0058,COG0059,COG0060,COG0061,COG0063,COG0064,COG0065,COG0066,COG0069,COG0071,COG0072…
								OTU_158	k__norank;p__Proteobacteria;c__Gammaproteobacteria;o__Enterobacterales;f__Enterobacteriaceae;g__Citrobacter;s__unclassified_g__Citrobacter	COG0001,COG0002,COG0004,COG0005,COG0006,COG0007,COG0008,COG0009,COG0010,COG0012,COG0013,COG0014,COG0015,COG0016,COG0017,COG0018,COG0019,COG0020,COG0021,COG0023,COG0024,COG0025,COG0026,COG0027,COG0028,COG0029,COG0030,COG0031,COG0033,COG0034,COG0035,COG0036,COG0037,COG0038,COG0039,COG0040,COG0041,COG0042,COG0043,COG0044,COG0045,COG0046,COG0048,COG0049,COG0051,COG0052,COG0053,COG0054,COG0055,COG0056…
								OTU_159	k__norank;p__unclassified_k__norank;c__unclassified_k__norank;o__unclassified_k__norank;f__unclassified_k__norank;g__unclassified_k__norank;s__unclassified_k__norank;d__Bacteria	COG0001,COG0002,COG0004,COG0005,COG0006,COG0007,COG0008,COG0009,COG0010,COG0012,COG0013,COG0014,COG0015,COG0016,COG0017,COG0018,COG0019,COG0020,COG0021,COG0023,COG0024,COG0025,COG0026,COG0027,COG0028,COG0029,COG0030,COG0031,COG0033,COG0034,COG0035,COG0036,COG0037,COG0038,COG0039,COG0040,COG0041,COG0042,COG0043,COG0044,COG0045,COG0046,COG0048,COG0049,COG0050,COG0051,COG0052,COG0053,COG0054,COG0055…
								OTU_160	k__norank;p__Proteobacteria;c__Alphaproteobacteria;o__Rhodobacterales;f__Rhodobacteraceae;g__Octadecabacter;s__uncultured_bacterium_g__Octadecabacter	COG0002,COG0004,COG0005,COG0006,COG0007,COG0008,COG0009,COG0010,COG0012,COG0013,COG0014,COG0015,COG0016,COG0018,COG0019,COG0020,COG0021,COG0022,COG0024,COG0025,COG0026,COG0028,COG0030,COG0031,COG0033,COG0034,COG0035,COG0036,COG0037,COG0038,COG0039,COG0041,COG0042,COG0044,COG0045,COG0046,COG0047,COG0048,COG0049,COG0050,COG0051,COG0052,COG0054,COG0055,COG0056,COG0057,COG0058,COG0059,COG0060,COG0061…
								OTU_161	k__norank;p__Bacteroidota;c__Bacteroidia;o__Bacteroidales;f__Muribaculaceae;g__norank_f__Muribaculaceae;s__uncultured_bacterium_g__norank_f__Muribaculaceae	COG0002,COG0004,COG0005,COG0006,COG0008,COG0009,COG0012,COG0013,COG0014,COG0015,COG0016,COG0017,COG0018,COG0019,COG0020,COG0021,COG0023,COG0024,COG0027,COG0028,COG0029,COG0030,COG0031,COG0034,COG0035,COG0036,COG0037,COG0038,COG0039,COG0040,COG0041,COG0042,COG0044,COG0046,COG0048,COG0049,COG0050,COG0051,COG0052,COG0053,COG0054,COG0055,COG0056,COG0057,COG0058,COG0059,COG0060,COG0061,COG0063,COG0065…
								OTU_162	k__norank;p__Firmicutes;c__Bacilli;o__Lactobacillales;f__Streptococcaceae;g__Streptococcus;s__Streptococcus_hyointestinalis	COG0002,COG0004,COG0005,COG0006,COG0008,COG0009,COG0012,COG0013,COG0014,COG0015,COG0016,COG0017,COG0018,COG0019,COG0020,COG0021,COG0022,COG0024,COG0026,COG0028,COG0030,COG0031,COG0034,COG0035,COG0036,COG0037,COG0038,COG0039,COG0040,COG0041,COG0042,COG0044,COG0046,COG0048,COG0049,COG0050,COG0051,COG0052,COG0053,COG0055,COG0056,COG0057,COG0058,COG0059,COG0060,COG0061,COG0063,COG0064,COG0065,COG0066…
								OTU_163	k__norank;p__Bacteroidota;c__Bacteroidia;o__Bacteroidales;f__Rikenellaceae;g__Alistipes;s__uncultured_bacterium_g__Alistipes	COG0002,COG0005,COG0006,COG0008,COG0009,COG0010,COG0012,COG0013,COG0015,COG0016,COG0017,COG0018,COG0019,COG0020,COG0021,COG0023,COG0024,COG0028,COG0029,COG0030,COG0031,COG0034,COG0035,COG0036,COG0037,COG0038,COG0039,COG0040,COG0041,COG0042,COG0043,COG0044,COG0046,COG0048,COG0049,COG0050,COG0051,COG0052,COG0053,COG0054,COG0057,COG0058,COG0059,COG0060,COG0061,COG0063,COG0065,COG0066,COG0071,COG0072…
								OTU_164	k__norank;p__Elusimicrobiota;c__Elusimicrobia;o__Lineage_IV;f__norank_o__Lineage_IV;g__norank_f__norank_o__Lineage_IV;s__uncultured_Termite_group_1_bacterium_g__norank_f__norank_o__Lineage_IV	COG0002,COG0004,COG0005,COG0006,COG0008,COG0009,COG0010,COG0012,COG0013,COG0014,COG0015,COG0018,COG0019,COG0020,COG0021,COG0022,COG0024,COG0028,COG0029,COG0030,COG0031,COG0034,COG0036,COG0037,COG0040,COG0041,COG0044,COG0046,COG0047,COG0048,COG0049,COG0050,COG0051,COG0052,COG0053,COG0054,COG0055,COG0056,COG0057,COG0058,COG0059,COG0060,COG0061,COG0063,COG0064,COG0065,COG0066,COG0069,COG0071,COG0075…
								OTU_165	k__norank;p__Proteobacteria;c__Alphaproteobacteria;o__Sphingomonadales;f__Sphingomonadaceae;g__Erythrobacter;s__Erythrobacter_sp._g__Erythrobacter	COG0002,COG0004,COG0005,COG0006,COG0007,COG0008,COG0009,COG0012,COG0013,COG0014,COG0015,COG0016,COG0018,COG0019,COG0020,COG0021,COG0022,COG0024,COG0025,COG0026,COG0027,COG0028,COG0029,COG0030,COG0031,COG0033,COG0034,COG0036,COG0039,COG0041,COG0042,COG0044,COG0045,COG0046,COG0047,COG0048,COG0049,COG0050,COG0051,COG0052,COG0053,COG0054,COG0055,COG0056,COG0057,COG0059,COG0060,COG0061,COG0063,COG0064…
								OTU_166	k__norank;p__Proteobacteria;c__Alphaproteobacteria;o__SAR11_clade;f__Clade_I;g__Clade_Ia;s__uncultured_bacterium_g__Clade_Ia	COG0002,COG0004,COG0006,COG0008,COG0009,COG0010,COG0012,COG0013,COG0014,COG0015,COG0016,COG0018,COG0019,COG0020,COG0021,COG0024,COG0026,COG0028,COG0030,COG0031,COG0034,COG0036,COG0039,COG0040,COG0041,COG0042,COG0044,COG0045,COG0046,COG0047,COG0048,COG0049,COG0050,COG0051,COG0052,COG0054,COG0055,COG0056,COG0057,COG0059,COG0060,COG0061,COG0064,COG0065,COG0066,COG0067,COG0069,COG0070,COG0071,COG0072…
								OTU_167	k__norank;p__Proteobacteria;c__Gammaproteobacteria;o__Cellvibrionales;f__Halieaceae;g__OM60NOR5_clade;s__unclassified_g__OM60NOR5_clade	COG0001,COG0002,COG0004,COG0005,COG0006,COG0007,COG0008,COG0009,COG0010,COG0011,COG0012,COG0013,COG0014,COG0015,COG0016,COG0017,COG0018,COG0019,COG0020,COG0021,COG0022,COG0023,COG0024,COG0025,COG0026,COG0027,COG0028,COG0029,COG0030,COG0031,COG0034,COG0036,COG0037,COG0038,COG0039,COG0040,COG0041,COG0042,COG0043,COG0044,COG0045,COG0046,COG0048,COG0049,COG0050,COG0051,COG0052,COG0053,COG0054,COG0055…
								OTU_168	k__norank;p__Bacteroidota;c__Bacteroidia;o__Bacteroidales;f__Prevotellaceae;g__Alloprevotella;s__gut_metagenome_g__Alloprevotella	COG0005,COG0006,COG0008,COG0009,COG0012,COG0013,COG0015,COG0016,COG0017,COG0018,COG0019,COG0020,COG0021,COG0023,COG0024,COG0027,COG0029,COG0030,COG0034,COG0035,COG0036,COG0037,COG0038,COG0039,COG0041,COG0042,COG0044,COG0046,COG0048,COG0049,COG0050,COG0051,COG0052,COG0054,COG0055,COG0056,COG0057,COG0058,COG0060,COG0061,COG0063,COG0071,COG0072,COG0077,COG0079,COG0080,COG0081,COG0082,COG0084,COG0085…
								OTU_169	k__norank;p__Proteobacteria;c__Alphaproteobacteria;o__Puniceispirillales;f__SAR116_clade;g__norank_f__SAR116_clade;s__unclassified_g__norank_f__SAR116_clade	COG0002,COG0004,COG0006,COG0008,COG0010,COG0013,COG0015,COG0018,COG0019,COG0021,COG0022,COG0024,COG0026,COG0027,COG0028,COG0030,COG0034,COG0035,COG0036,COG0037,COG0038,COG0039,COG0040,COG0041,COG0042,COG0044,COG0045,COG0046,COG0047,COG0048,COG0049,COG0050,COG0051,COG0054,COG0057,COG0059,COG0061,COG0064,COG0065,COG0066,COG0072,COG0073,COG0074,COG0077,COG0078,COG0079,COG0080,COG0081,COG0082,COG0084…
								OTU_170	k__norank;p__Proteobacteria;c__Alphaproteobacteria;o__Rhizobiales;f__Rhizobiaceae;g__Mesorhizobium;s__unclassified_g__Mesorhizobium	COG0001,COG0002,COG0004,COG0005,COG0006,COG0007,COG0008,COG0009,COG0010,COG0012,COG0013,COG0014,COG0015,COG0016,COG0018,COG0019,COG0020,COG0021,COG0022,COG0024,COG0025,COG0026,COG0028,COG0030,COG0031,COG0033,COG0034,COG0035,COG0036,COG0037,COG0038,COG0039,COG0040,COG0041,COG0042,COG0044,COG0045,COG0046,COG0047,COG0048,COG0049,COG0050,COG0051,COG0052,COG0053,COG0054,COG0055,COG0056,COG0057,COG0058…
								OTU_171	k__norank;p__unclassified_k__norank;c__unclassified_k__norank;o__unclassified_k__norank;f__unclassified_k__norank;g__unclassified_k__norank;s__unclassified_k__norank;d__Bacteria	COG0001,COG0002,COG0004,COG0005,COG0006,COG0008,COG0009,COG0010,COG0011,COG0012,COG0013,COG0014,COG0015,COG0016,COG0018,COG0019,COG0020,COG0021,COG0022,COG0024,COG0025,COG0026,COG0028,COG0029,COG0030,COG0031,COG0033,COG0034,COG0035,COG0036,COG0037,COG0039,COG0040,COG0041,COG0042,COG0044,COG0045,COG0046,COG0047,COG0048,COG0049,COG0050,COG0051,COG0052,COG0054,COG0055,COG0056,COG0057,COG0058,COG0059…
								OTU_172	k__norank;p__Marinimicrobia_SAR406_clade;c__norank_p__Marinimicrobia_SAR406_clade;o__norank_c__norank_p__Marinimicrobia_SAR406_clade;f__norank_o__norank_c__norank_p__Marinimicrobia_SAR406_clade;g__norank_f__norank_o__norank_c__norank_p__Marinimicrobia_SAR406_clade;s__unclassified_g__norank_f__norank_o__norank_c__norank_p__Marinimicrobia_SAR406_clade	COG0005,COG0006,COG0009,COG0012,COG0013,COG0016,COG0018,COG0020,COG0021,COG0022,COG0024,COG0036,COG0037,COG0039,COG0044,COG0048,COG0049,COG0050,COG0051,COG0052,COG0053,COG0055,COG0056,COG0057,COG0060,COG0061,COG0072,COG0073,COG0078,COG0079,COG0080,COG0081,COG0084,COG0085,COG0086,COG0087,COG0088,COG0089,COG0090,COG0091,COG0092,COG0093,COG0094,COG0096,COG0097,COG0098,COG0099,COG0100,COG0101,COG0102…
								OTU_173	k__norank;p__Proteobacteria;c__Alphaproteobacteria;o__Rhodobacterales;f__Rhodobacteraceae;g__Planktomarina;s__uncultured_marine_bacterium_g__Planktomarina	COG0002,COG0004,COG0005,COG0006,COG0007,COG0008,COG0009,COG0010,COG0012,COG0013,COG0014,COG0015,COG0016,COG0018,COG0019,COG0020,COG0021,COG0022,COG0024,COG0025,COG0026,COG0028,COG0030,COG0031,COG0034,COG0035,COG0036,COG0037,COG0038,COG0039,COG0040,COG0041,COG0042,COG0044,COG0045,COG0046,COG0047,COG0049,COG0050,COG0051,COG0052,COG0054,COG0055,COG0056,COG0057,COG0059,COG0060,COG0061,COG0064,COG0065…
								OTU_174	k__norank;p__Fusobacteriota;c__Fusobacteriia;o__Fusobacteriales;f__Fusobacteriaceae;g__Fusobacterium;s__gut_metagenome_g__Fusobacterium	COG0001,COG0005,COG0006,COG0007,COG0008,COG0009,COG0010,COG0012,COG0013,COG0014,COG0015,COG0016,COG0017,COG0018,COG0019,COG0020,COG0024,COG0025,COG0028,COG0029,COG0030,COG0031,COG0034,COG0035,COG0036,COG0037,COG0038,COG0039,COG0041,COG0042,COG0044,COG0046,COG0048,COG0049,COG0050,COG0051,COG0052,COG0053,COG0054,COG0055,COG0056,COG0057,COG0058,COG0059,COG0060,COG0061,COG0064,COG0065,COG0066,COG0072…
								OTU_175	k__norank;p__Campilobacterota;c__Campylobacteria;o__Campylobacterales;f__Sulfurospirillaceae;g__Sulfurospirillum;s__unclassified_g__Sulfurospirillum	COG0001,COG0002,COG0004,COG0006,COG0007,COG0008,COG0009,COG0011,COG0012,COG0013,COG0014,COG0015,COG0016,COG0018,COG0019,COG0020,COG0021,COG0024,COG0027,COG0028,COG0029,COG0030,COG0031,COG0034,COG0035,COG0036,COG0037,COG0038,COG0039,COG0040,COG0041,COG0042,COG0043,COG0044,COG0045,COG0046,COG0047,COG0048,COG0049,COG0050,COG0051,COG0052,COG0053,COG0054,COG0055,COG0056,COG0057,COG0059,COG0060,COG0061…
								OTU_176	k__norank;p__Proteobacteria;c__Gammaproteobacteria;o__Alteromonadales;f__Alteromonadaceae;g__Paraglaciecola;s__unclassified_g__Paraglaciecola	COG0001,COG0002,COG0004,COG0006,COG0007,COG0008,COG0009,COG0010,COG0012,COG0013,COG0014,COG0015,COG0016,COG0017,COG0018,COG0019,COG0020,COG0021,COG0022,COG0023,COG0024,COG0026,COG0027,COG0028,COG0029,COG0030,COG0031,COG0033,COG0034,COG0035,COG0036,COG0037,COG0038,COG0039,COG0040,COG0041,COG0042,COG0044,COG0045,COG0046,COG0048,COG0049,COG0050,COG0051,COG0052,COG0054,COG0055,COG0056,COG0057,COG0058…
								OTU_177	k__norank;p__Bacteroidota;c__Bacteroidia;o__Bacteroidales;f__Muribaculaceae;g__norank_f__Muribaculaceae;s__uncultured_bacterium_g__norank_f__Muribaculaceae	COG0002,COG0004,COG0005,COG0006,COG0008,COG0009,COG0012,COG0013,COG0014,COG0015,COG0016,COG0017,COG0018,COG0019,COG0020,COG0021,COG0023,COG0024,COG0027,COG0028,COG0029,COG0030,COG0031,COG0034,COG0035,COG0036,COG0037,COG0038,COG0039,COG0040,COG0041,COG0042,COG0044,COG0046,COG0048,COG0049,COG0050,COG0051,COG0052,COG0053,COG0054,COG0055,COG0056,COG0057,COG0058,COG0059,COG0060,COG0061,COG0063,COG0065…
								OTU_178	k__norank;p__Cyanobacteria;c__Cyanobacteriia;o__Chloroplast;f__norank_o__Chloroplast;g__norank_f__norank_o__Chloroplast;s__unclassified_g__norank_f__norank_o__Chloroplast	COG0001,COG0002,COG0003,COG0004,COG0005,COG0006,COG0007,COG0008,COG0009,COG0010,COG0012,COG0013,COG0014,COG0015,COG0016,COG0017,COG0018,COG0019,COG0020,COG0021,COG0022,COG0023,COG0024,COG0025,COG0026,COG0028,COG0029,COG0030,COG0031,COG0033,COG0034,COG0035,COG0036,COG0037,COG0038,COG0039,COG0040,COG0041,COG0042,COG0043,COG0044,COG0046,COG0047,COG0048,COG0049,COG0050,COG0051,COG0052,COG0053,COG0054…
								OTU_179	k__norank;p__Proteobacteria;c__Alphaproteobacteria;o__Rhodobacterales;f__Rhodobacteraceae;g__Sulfitobacter;s__uncultured_marine_bacterium_g__Sulfitobacter	COG0002,COG0004,COG0005,COG0006,COG0007,COG0008,COG0009,COG0010,COG0012,COG0013,COG0014,COG0015,COG0016,COG0018,COG0019,COG0020,COG0021,COG0022,COG0024,COG0025,COG0026,COG0028,COG0030,COG0031,COG0034,COG0035,COG0036,COG0037,COG0038,COG0039,COG0040,COG0041,COG0042,COG0044,COG0045,COG0046,COG0047,COG0048,COG0049,COG0050,COG0051,COG0052,COG0054,COG0055,COG0056,COG0057,COG0059,COG0060,COG0061,COG0063…
								OTU_180	k__norank;p__Bacteroidota;c__Bacteroidia;o__Bacteroidales;f__Muribaculaceae;g__norank_f__Muribaculaceae;s__uncultured_bacterium_g__norank_f__Muribaculaceae	COG0002,COG0004,COG0005,COG0006,COG0008,COG0009,COG0012,COG0013,COG0014,COG0015,COG0016,COG0017,COG0018,COG0019,COG0020,COG0021,COG0023,COG0024,COG0027,COG0028,COG0029,COG0030,COG0031,COG0034,COG0035,COG0036,COG0037,COG0038,COG0039,COG0040,COG0041,COG0042,COG0044,COG0046,COG0048,COG0049,COG0050,COG0051,COG0052,COG0053,COG0054,COG0055,COG0056,COG0057,COG0058,COG0059,COG0060,COG0061,COG0063,COG0065…
								OTU_181	k__norank;p__SAR324_cladeMarine_group_B;c__norank_p__SAR324_cladeMarine_group_B;o__norank_c__norank_p__SAR324_cladeMarine_group_B;f__norank_o__norank_c__norank_p__SAR324_cladeMarine_group_B;g__norank_f__norank_o__norank_c__norank_p__SAR324_cladeMarine_group_B;s__unclassified_g__norank_f__norank_o__norank_c__norank_p__SAR324_cladeMarine_group_B	COG0002,COG0004,COG0005,COG0006,COG0007,COG0008,COG0009,COG0012,COG0014,COG0018,COG0019,COG0020,COG0022,COG0026,COG0028,COG0030,COG0031,COG0034,COG0035,COG0037,COG0038,COG0041,COG0044,COG0046,COG0047,COG0048,COG0050,COG0051,COG0054,COG0057,COG0059,COG0061,COG0063,COG0064,COG0065,COG0066,COG0067,COG0069,COG0072,COG0073,COG0075,COG0077,COG0078,COG0082,COG0086,COG0087,COG0088,COG0089,COG0090,COG0091…
								OTU_182	k__norank;p__Campilobacterota;c__Campylobacteria;o__Campylobacterales;f__Sulfurimonadaceae;g__Sulfuricurvum;s__uncultured_bacterium_g__Sulfuricurvum	COG0001,COG0002,COG0004,COG0006,COG0007,COG0008,COG0012,COG0013,COG0014,COG0015,COG0016,COG0018,COG0019,COG0020,COG0021,COG0023,COG0024,COG0027,COG0028,COG0029,COG0030,COG0031,COG0034,COG0035,COG0036,COG0037,COG0038,COG0039,COG0040,COG0041,COG0042,COG0043,COG0044,COG0045,COG0046,COG0047,COG0048,COG0049,COG0050,COG0051,COG0052,COG0053,COG0054,COG0055,COG0056,COG0057,COG0059,COG0060,COG0061,COG0063…
								OTU_183	k__norank;p__Proteobacteria;c__Gammaproteobacteria;o__Steroidobacterales;f__Woeseiaceae;g__Woeseia;s__uncultured_gamma_proteobacterium_EB080_L93H08	COG0001,COG0002,COG0004,COG0005,COG0006,COG0007,COG0008,COG0009,COG0010,COG0012,COG0013,COG0014,COG0015,COG0016,COG0018,COG0019,COG0020,COG0021,COG0024,COG0025,COG0026,COG0028,COG0030,COG0031,COG0034,COG0036,COG0037,COG0039,COG0040,COG0041,COG0042,COG0043,COG0045,COG0046,COG0048,COG0049,COG0050,COG0051,COG0052,COG0054,COG0055,COG0056,COG0057,COG0058,COG0059,COG0060,COG0061,COG0063,COG0064,COG0065…
								OTU_184	k__norank;p__Bacteroidota;c__Bacteroidia;o__Flavobacteriales;f__Crocinitomicaceae;g__Fluviicola;s__uncultured_marine_bacterium_g__Fluviicola	COG0001,COG0005,COG0006,COG0007,COG0008,COG0009,COG0010,COG0012,COG0013,COG0015,COG0016,COG0017,COG0018,COG0019,COG0020,COG0022,COG0023,COG0024,COG0025,COG0026,COG0030,COG0031,COG0034,COG0035,COG0036,COG0037,COG0038,COG0039,COG0040,COG0041,COG0042,COG0044,COG0045,COG0046,COG0047,COG0048,COG0049,COG0050,COG0051,COG0052,COG0053,COG0054,COG0055,COG0056,COG0057,COG0060,COG0061,COG0063,COG0064,COG0071…
								OTU_185	k__norank;p__Proteobacteria;c__Alphaproteobacteria;o__Rhodobacterales;f__Rhodobacteraceae;g__Sulfitobacter;s__unclassified_g__Sulfitobacter	COG0002,COG0004,COG0005,COG0006,COG0007,COG0008,COG0009,COG0010,COG0012,COG0013,COG0014,COG0015,COG0016,COG0018,COG0019,COG0020,COG0021,COG0022,COG0024,COG0025,COG0026,COG0028,COG0030,COG0031,COG0034,COG0035,COG0036,COG0037,COG0038,COG0039,COG0040,COG0041,COG0042,COG0044,COG0045,COG0046,COG0047,COG0048,COG0049,COG0050,COG0051,COG0052,COG0053,COG0054,COG0055,COG0056,COG0057,COG0059,COG0060,COG0061…
								OTU_186	k__norank;p__Bacteroidota;c__Bacteroidia;o__Bacteroidales;f__Bacteroidaceae;g__Bacteroides;s__unclassified_g__Bacteroides	COG0002,COG0004,COG0005,COG0006,COG0008,COG0009,COG0010,COG0012,COG0013,COG0014,COG0015,COG0016,COG0017,COG0018,COG0019,COG0020,COG0021,COG0022,COG0023,COG0024,COG0027,COG0028,COG0029,COG0030,COG0031,COG0034,COG0035,COG0036,COG0037,COG0038,COG0039,COG0040,COG0041,COG0042,COG0044,COG0045,COG0046,COG0048,COG0049,COG0050,COG0051,COG0052,COG0053,COG0054,COG0055,COG0056,COG0057,COG0058,COG0059,COG0060…
								OTU_187	k__norank;p__Firmicutes;c__Clostridia;o__Lachnospirales;f__Lachnospiraceae;g__Stomatobaculum;s__uncultured_bacterium_g__Stomatobaculum	COG0006,COG0008,COG0009,COG0010,COG0012,COG0013,COG0014,COG0015,COG0016,COG0017,COG0018,COG0019,COG0020,COG0024,COG0028,COG0030,COG0031,COG0034,COG0035,COG0036,COG0037,COG0038,COG0039,COG0041,COG0042,COG0044,COG0046,COG0048,COG0049,COG0050,COG0051,COG0052,COG0053,COG0054,COG0055,COG0056,COG0057,COG0058,COG0059,COG0060,COG0061,COG0063,COG0065,COG0066,COG0071,COG0072,COG0073,COG0077,COG0079,COG0080…
								OTU_188	k__norank;p__Proteobacteria;c__Alphaproteobacteria;o__Paracaedibacterales;f__Paracaedibacteraceae;g__norank_f__Paracaedibacteraceae;s__uncultured_bacterium_g__norank_f__Paracaedibacteraceae	COG0006,COG0008,COG0009,COG0010,COG0012,COG0013,COG0015,COG0016,COG0018,COG0020,COG0021,COG0022,COG0024,COG0030,COG0036,COG0037,COG0039,COG0042,COG0045,COG0048,COG0049,COG0050,COG0051,COG0052,COG0053,COG0054,COG0055,COG0056,COG0057,COG0060,COG0061,COG0064,COG0071,COG0072,COG0073,COG0074,COG0080,COG0081,COG0082,COG0084,COG0086,COG0087,COG0088,COG0089,COG0090,COG0091,COG0092,COG0093,COG0094,COG0096…
								OTU_189	k__norank;p__Firmicutes;c__Clostridia;o__Lachnospirales;f__Lachnospiraceae;g__unclassified_f__Lachnospiraceae;s__unclassified_f__Lachnospiraceae	COG0002,COG0004,COG0005,COG0006,COG0007,COG0008,COG0009,COG0012,COG0013,COG0014,COG0015,COG0016,COG0017,COG0018,COG0019,COG0020,COG0021,COG0024,COG0028,COG0030,COG0031,COG0034,COG0035,COG0036,COG0037,COG0038,COG0039,COG0040,COG0041,COG0042,COG0044,COG0046,COG0048,COG0049,COG0050,COG0051,COG0052,COG0053,COG0054,COG0055,COG0056,COG0057,COG0058,COG0059,COG0060,COG0061,COG0063,COG0064,COG0065,COG0066…
								OTU_190	k__norank;p__Bacteroidota;c__Bacteroidia;o__Bacteroidales;f__Porphyromonadaceae;g__Porphyromonas;s__uncultured_bacterium_g__Porphyromonas	COG0001,COG0005,COG0006,COG0007,COG0008,COG0009,COG0012,COG0013,COG0015,COG0016,COG0017,COG0018,COG0019,COG0020,COG0021,COG0022,COG0023,COG0024,COG0030,COG0034,COG0035,COG0036,COG0037,COG0038,COG0039,COG0041,COG0042,COG0044,COG0046,COG0048,COG0049,COG0050,COG0051,COG0052,COG0054,COG0057,COG0058,COG0060,COG0061,COG0063,COG0072,COG0079,COG0080,COG0081,COG0082,COG0084,COG0086,COG0087,COG0088,COG0089…
								OTU_191	k__norank;p__Bacteroidota;c__Bacteroidia;o__Bacteroidales;f__Muribaculaceae;g__norank_f__Muribaculaceae;s__uncultured_bacterium_g__norank_f__Muribaculaceae	COG0002,COG0004,COG0005,COG0006,COG0008,COG0009,COG0012,COG0013,COG0014,COG0015,COG0016,COG0017,COG0018,COG0019,COG0020,COG0021,COG0023,COG0024,COG0027,COG0028,COG0029,COG0030,COG0031,COG0034,COG0035,COG0036,COG0037,COG0038,COG0039,COG0040,COG0041,COG0042,COG0044,COG0046,COG0048,COG0049,COG0050,COG0051,COG0052,COG0053,COG0054,COG0055,COG0056,COG0057,COG0058,COG0059,COG0060,COG0061,COG0063,COG0065…
								OTU_192	k__norank;p__Proteobacteria;c__Alphaproteobacteria;o__Sphingomonadales;f__Sphingomonadaceae;g__Novosphingobium;s__unclassified_g__Novosphingobium	COG0002,COG0004,COG0006,COG0007,COG0008,COG0009,COG0012,COG0013,COG0014,COG0015,COG0016,COG0018,COG0019,COG0020,COG0021,COG0022,COG0024,COG0025,COG0026,COG0028,COG0029,COG0030,COG0031,COG0033,COG0034,COG0036,COG0038,COG0039,COG0040,COG0041,COG0042,COG0044,COG0045,COG0046,COG0047,COG0048,COG0049,COG0050,COG0051,COG0052,COG0053,COG0054,COG0055,COG0056,COG0057,COG0058,COG0059,COG0060,COG0061,COG0063…
								OTU_193	k__norank;p__Proteobacteria;c__Gammaproteobacteria;o__Thiotrichales;f__Thiotrichaceae;g__norank_f__Thiotrichaceae;s__uncultured_marine_bacterium_g__norank_f__Thiotrichaceae	COG0001,COG0002,COG0004,COG0005,COG0006,COG0007,COG0008,COG0009,COG0012,COG0013,COG0014,COG0015,COG0016,COG0018,COG0019,COG0020,COG0021,COG0024,COG0025,COG0026,COG0028,COG0029,COG0030,COG0031,COG0033,COG0034,COG0036,COG0037,COG0038,COG0039,COG0040,COG0041,COG0042,COG0043,COG0044,COG0045,COG0046,COG0048,COG0049,COG0050,COG0051,COG0052,COG0053,COG0054,COG0055,COG0056,COG0057,COG0058,COG0059,COG0060…
								OTU_194	k__norank;p__Proteobacteria;c__Gammaproteobacteria;o__Nitrosococcales;f__Methylophagaceae;g__Methylophaga;s__uncultured_Methylophaga_sp._g__Methylophaga	COG0001,COG0002,COG0004,COG0005,COG0006,COG0007,COG0008,COG0009,COG0010,COG0012,COG0013,COG0014,COG0015,COG0016,COG0018,COG0019,COG0020,COG0021,COG0024,COG0026,COG0028,COG0029,COG0030,COG0031,COG0033,COG0034,COG0036,COG0037,COG0040,COG0041,COG0042,COG0043,COG0044,COG0045,COG0046,COG0048,COG0049,COG0050,COG0051,COG0052,COG0053,COG0054,COG0055,COG0056,COG0057,COG0058,COG0059,COG0060,COG0061,COG0063…
								OTU_195	k__norank;p__Bacteroidota;c__Bacteroidia;o__Bacteroidales;f__Muribaculaceae;g__norank_f__Muribaculaceae;s__uncultured_bacterium_g__norank_f__Muribaculaceae	COG0002,COG0004,COG0005,COG0006,COG0008,COG0009,COG0012,COG0013,COG0014,COG0015,COG0016,COG0017,COG0018,COG0019,COG0020,COG0021,COG0023,COG0024,COG0027,COG0028,COG0029,COG0030,COG0031,COG0034,COG0035,COG0036,COG0037,COG0038,COG0039,COG0040,COG0041,COG0042,COG0044,COG0046,COG0048,COG0049,COG0050,COG0051,COG0052,COG0053,COG0054,COG0055,COG0056,COG0057,COG0058,COG0059,COG0060,COG0061,COG0063,COG0065…
								OTU_196	k__norank;p__Bacteroidota;c__Bacteroidia;o__Bacteroidales;f__Barnesiellaceae;g__norank_f__Barnesiellaceae;s__uncultured_bacterium_g__norank_f__Barnesiellaceae	COG0002,COG0004,COG0005,COG0006,COG0008,COG0009,COG0012,COG0013,COG0014,COG0015,COG0016,COG0017,COG0018,COG0019,COG0020,COG0021,COG0022,COG0023,COG0024,COG0028,COG0029,COG0030,COG0031,COG0034,COG0035,COG0036,COG0037,COG0038,COG0039,COG0040,COG0041,COG0042,COG0044,COG0046,COG0048,COG0049,COG0050,COG0051,COG0052,COG0053,COG0054,COG0055,COG0056,COG0057,COG0058,COG0059,COG0060,COG0061,COG0063,COG0065…
								OTU_197	k__norank;p__Desulfobacterota;c__Desulfovibrionia;o__Desulfovibrionales;f__Desulfovibrionaceae;g__Desulfovibrio;s__unclassified_g__Desulfovibrio	COG0001,COG0002,COG0004,COG0005,COG0006,COG0007,COG0008,COG0009,COG0010,COG0012,COG0013,COG0014,COG0015,COG0016,COG0017,COG0018,COG0019,COG0020,COG0021,COG0024,COG0028,COG0029,COG0030,COG0031,COG0033,COG0034,COG0035,COG0036,COG0037,COG0038,COG0040,COG0041,COG0042,COG0043,COG0044,COG0046,COG0047,COG0048,COG0049,COG0050,COG0051,COG0052,COG0053,COG0054,COG0055,COG0056,COG0057,COG0058,COG0059,COG0060…
								OTU_198	k__norank;p__Proteobacteria;c__Alphaproteobacteria;o__Parvibaculales;f__Parvibaculaceae;g__Parvibaculum;s__uncultured_bacterium_g__Parvibaculum	COG0002,COG0004,COG0005,COG0006,COG0007,COG0008,COG0009,COG0010,COG0012,COG0013,COG0014,COG0015,COG0016,COG0018,COG0019,COG0020,COG0021,COG0022,COG0024,COG0025,COG0026,COG0028,COG0029,COG0030,COG0031,COG0034,COG0035,COG0036,COG0037,COG0038,COG0039,COG0040,COG0041,COG0042,COG0043,COG0044,COG0045,COG0046,COG0047,COG0048,COG0049,COG0050,COG0051,COG0052,COG0053,COG0054,COG0055,COG0056,COG0057,COG0059…
								OTU_199	k__norank;p__Bacteroidota;c__Bacteroidia;o__Bacteroidales;f__Prolixibacteraceae;g__WCHB1-32;s__uncultured_bacterium_g__WCHB1-32	COG0001,COG0002,COG0004,COG0005,COG0006,COG0007,COG0008,COG0009,COG0010,COG0011,COG0012,COG0013,COG0014,COG0015,COG0016,COG0017,COG0018,COG0019,COG0020,COG0021,COG0022,COG0023,COG0024,COG0025,COG0028,COG0029,COG0030,COG0031,COG0034,COG0035,COG0036,COG0037,COG0038,COG0039,COG0040,COG0041,COG0042,COG0044,COG0045,COG0046,COG0048,COG0049,COG0050,COG0051,COG0052,COG0053,COG0054,COG0055,COG0056,COG0057…
								OTU_200	k__norank;p__Actinobacteriota;c__Actinobacteria;o__Bifidobacteriales;f__Bifidobacteriaceae;g__Scardovia;s__Scardovia_wiggsiae	COG0006,COG0008,COG0009,COG0012,COG0013,COG0015,COG0016,COG0018,COG0019,COG0020,COG0021,COG0024,COG0025,COG0026,COG0027,COG0030,COG0031,COG0033,COG0034,COG0035,COG0036,COG0038,COG0039,COG0041,COG0042,COG0044,COG0046,COG0048,COG0049,COG0050,COG0051,COG0052,COG0055,COG0056,COG0057,COG0058,COG0060,COG0061,COG0063,COG0064,COG0071,COG0072,COG0078,COG0079,COG0080,COG0081,COG0082,COG0083,COG0084,COG0085…
								OTU_201	k__norank;p__Bacteroidota;c__Bacteroidia;o__Flavobacteriales;f__NS9_marine_group;g__norank_f__NS9_marine_group;s__uncultured_BacteroidetesChlorobi_group_bacterium_g__norank_f__NS9_marine_group	COG0001,COG0002,COG0004,COG0005,COG0006,COG0008,COG0009,COG0010,COG0012,COG0013,COG0015,COG0016,COG0017,COG0018,COG0019,COG0020,COG0022,COG0023,COG0024,COG0025,COG0026,COG0028,COG0029,COG0030,COG0031,COG0034,COG0035,COG0036,COG0037,COG0038,COG0039,COG0040,COG0041,COG0042,COG0044,COG0045,COG0046,COG0048,COG0049,COG0050,COG0051,COG0052,COG0053,COG0054,COG0055,COG0056,COG0057,COG0059,COG0060,COG0061…
								OTU_202	k__norank;p__Proteobacteria;c__Gammaproteobacteria;o__Burkholderiales;f__Neisseriaceae;g__Neisseria;s__Neisseria_bacilliformis	COG0001,COG0002,COG0005,COG0006,COG0007,COG0008,COG0009,COG0010,COG0012,COG0013,COG0014,COG0015,COG0016,COG0018,COG0019,COG0020,COG0021,COG0024,COG0026,COG0028,COG0029,COG0030,COG0031,COG0034,COG0035,COG0036,COG0037,COG0038,COG0039,COG0040,COG0041,COG0042,COG0043,COG0046,COG0048,COG0049,COG0050,COG0051,COG0052,COG0054,COG0055,COG0056,COG0057,COG0059,COG0060,COG0061,COG0062,COG0063,COG0064,COG0065…
								OTU_203	k__norank;p__Firmicutes;c__Clostridia;o__Lachnospirales;f__Lachnospiraceae;g__Howardella;s__Catonella_sp._oral_clone_AH153	COG0002,COG0004,COG0006,COG0007,COG0008,COG0009,COG0012,COG0013,COG0014,COG0015,COG0016,COG0018,COG0019,COG0020,COG0021,COG0024,COG0028,COG0029,COG0030,COG0031,COG0034,COG0035,COG0036,COG0037,COG0038,COG0039,COG0040,COG0041,COG0042,COG0044,COG0046,COG0048,COG0049,COG0050,COG0051,COG0052,COG0053,COG0054,COG0055,COG0056,COG0057,COG0058,COG0059,COG0060,COG0061,COG0063,COG0064,COG0065,COG0066,COG0069…
								OTU_204	k__norank;p__unclassified_k__norank;c__unclassified_k__norank;o__unclassified_k__norank;f__unclassified_k__norank;g__unclassified_k__norank;s__unclassified_k__norank;d__Bacteria	COG0002,COG0004,COG0005,COG0006,COG0007,COG0008,COG0009,COG0012,COG0013,COG0014,COG0015,COG0016,COG0018,COG0019,COG0020,COG0021,COG0022,COG0024,COG0026,COG0028,COG0029,COG0030,COG0031,COG0033,COG0034,COG0036,COG0038,COG0039,COG0040,COG0041,COG0042,COG0043,COG0044,COG0045,COG0046,COG0047,COG0048,COG0049,COG0050,COG0051,COG0052,COG0053,COG0054,COG0055,COG0056,COG0057,COG0058,COG0059,COG0060,COG0061…
								OTU_205	k__norank;p__Proteobacteria;c__Gammaproteobacteria;o__Burkholderiales;f__Neisseriaceae;g__Eikenella;s__uncultured_bacterium_g__Eikenella	COG0001,COG0006,COG0008,COG0009,COG0012,COG0013,COG0015,COG0016,COG0018,COG0020,COG0021,COG0024,COG0026,COG0028,COG0030,COG0031,COG0034,COG0035,COG0036,COG0037,COG0038,COG0039,COG0041,COG0042,COG0043,COG0045,COG0046,COG0048,COG0049,COG0050,COG0051,COG0052,COG0054,COG0055,COG0056,COG0057,COG0059,COG0060,COG0061,COG0062,COG0063,COG0064,COG0065,COG0066,COG0072,COG0074,COG0077,COG0081,COG0082,COG0084…
								OTU_207	k__norank;p__Cyanobacteria;c__Cyanobacteriia;o__Cyanobacteriales;f__unclassified_o__Cyanobacteriales;g__unclassified_o__Cyanobacteriales;s__unclassified_o__Cyanobacteriales	COG0001,COG0002,COG0003,COG0004,COG0005,COG0006,COG0007,COG0008,COG0009,COG0010,COG0012,COG0013,COG0014,COG0015,COG0016,COG0017,COG0018,COG0019,COG0020,COG0021,COG0022,COG0023,COG0024,COG0025,COG0026,COG0027,COG0028,COG0029,COG0030,COG0031,COG0033,COG0034,COG0035,COG0036,COG0037,COG0038,COG0039,COG0040,COG0041,COG0042,COG0043,COG0044,COG0046,COG0047,COG0048,COG0049,COG0050,COG0051,COG0052,COG0053…
								OTU_208	k__norank;p__Cyanobacteria;c__Cyanobacteriia;o__Cyanobacteriales;f__Chroococcidiopsaceae;g__norank_f__Chroococcidiopsaceae;s__unclassified_g__norank_f__Chroococcidiopsaceae	COG0001,COG0002,COG0003,COG0004,COG0005,COG0006,COG0007,COG0008,COG0009,COG0010,COG0012,COG0013,COG0014,COG0015,COG0016,COG0017,COG0018,COG0019,COG0020,COG0021,COG0022,COG0023,COG0024,COG0025,COG0026,COG0028,COG0029,COG0030,COG0031,COG0033,COG0034,COG0035,COG0036,COG0037,COG0038,COG0039,COG0040,COG0041,COG0042,COG0043,COG0044,COG0045,COG0046,COG0047,COG0048,COG0049,COG0050,COG0051,COG0052,COG0053…
								OTU_209	k__norank;p__Cyanobacteria;c__Cyanobacteriia;o__Chloroplast;f__norank_o__Chloroplast;g__norank_f__norank_o__Chloroplast;s__unclassified_g__norank_f__norank_o__Chloroplast	COG0001,COG0002,COG0003,COG0004,COG0005,COG0006,COG0007,COG0008,COG0009,COG0010,COG0012,COG0013,COG0014,COG0015,COG0016,COG0017,COG0018,COG0019,COG0020,COG0021,COG0022,COG0023,COG0024,COG0025,COG0026,COG0028,COG0029,COG0030,COG0031,COG0033,COG0034,COG0035,COG0036,COG0037,COG0038,COG0039,COG0040,COG0041,COG0042,COG0043,COG0044,COG0046,COG0047,COG0048,COG0049,COG0050,COG0051,COG0052,COG0053,COG0054…
								OTU_210	k__norank;p__Actinobacteriota;c__Coriobacteriia;o__Coriobacteriales;f__Eggerthellaceae;g__Eggerthella;s__Eggerthella_lenta	COG0001,COG0002,COG0004,COG0005,COG0006,COG0008,COG0009,COG0012,COG0013,COG0014,COG0015,COG0016,COG0018,COG0019,COG0020,COG0024,COG0025,COG0028,COG0030,COG0031,COG0034,COG0035,COG0036,COG0037,COG0038,COG0039,COG0041,COG0042,COG0044,COG0046,COG0048,COG0049,COG0050,COG0051,COG0052,COG0053,COG0055,COG0056,COG0057,COG0059,COG0060,COG0061,COG0062,COG0063,COG0064,COG0065,COG0066,COG0068,COG0071,COG0072…
								OTU_211	k__norank;p__Proteobacteria;c__Gammaproteobacteria;o__Enterobacterales;f__Enterobacteriaceae;g__Klebsiella;s__Klebsiella_pneumoniae_g__Klebsiella	COG0001,COG0002,COG0003,COG0004,COG0006,COG0007,COG0008,COG0009,COG0010,COG0012,COG0013,COG0014,COG0015,COG0016,COG0017,COG0018,COG0019,COG0020,COG0021,COG0022,COG0023,COG0024,COG0025,COG0026,COG0027,COG0028,COG0029,COG0030,COG0031,COG0033,COG0034,COG0035,COG0036,COG0037,COG0038,COG0039,COG0040,COG0041,COG0042,COG0043,COG0045,COG0046,COG0048,COG0049,COG0050,COG0051,COG0052,COG0053,COG0054,COG0055…
								OTU_212	k__norank;p__Bacteroidota;c__Bacteroidia;o__Bacteroidales;f__Tannerellaceae;g__Parabacteroides;s__Parabacteroides_merdae	COG0002,COG0005,COG0006,COG0008,COG0009,COG0010,COG0012,COG0013,COG0014,COG0015,COG0016,COG0017,COG0018,COG0019,COG0020,COG0021,COG0022,COG0023,COG0024,COG0027,COG0028,COG0029,COG0030,COG0031,COG0034,COG0035,COG0036,COG0037,COG0038,COG0039,COG0040,COG0041,COG0042,COG0044,COG0046,COG0048,COG0049,COG0050,COG0051,COG0052,COG0053,COG0054,COG0055,COG0056,COG0057,COG0058,COG0059,COG0060,COG0061,COG0063…
								OTU_213	k__norank;p__Bacteroidota;c__Bacteroidia;o__Bacteroidales;f__Prevotellaceae;g__Prevotella;s__unclassified_g__Prevotella	COG0002,COG0004,COG0005,COG0006,COG0008,COG0009,COG0012,COG0013,COG0014,COG0015,COG0016,COG0017,COG0018,COG0019,COG0020,COG0021,COG0022,COG0023,COG0024,COG0027,COG0028,COG0029,COG0030,COG0031,COG0034,COG0035,COG0036,COG0037,COG0038,COG0039,COG0040,COG0041,COG0042,COG0044,COG0046,COG0048,COG0049,COG0050,COG0051,COG0052,COG0053,COG0054,COG0055,COG0056,COG0057,COG0058,COG0059,COG0060,COG0061,COG0063…
								OTU_214	k__norank;p__Firmicutes;c__Negativicutes;o__Veillonellales-Selenomonadales;f__Selenomonadaceae;g__Megamonas;s__uncultured_organism_g__Megamonas	COG0001,COG0002,COG0004,COG0005,COG0006,COG0007,COG0008,COG0009,COG0010,COG0012,COG0013,COG0014,COG0015,COG0016,COG0018,COG0019,COG0020,COG0021,COG0024,COG0028,COG0029,COG0030,COG0031,COG0034,COG0035,COG0036,COG0037,COG0039,COG0040,COG0041,COG0042,COG0043,COG0044,COG0045,COG0046,COG0048,COG0049,COG0050,COG0051,COG0052,COG0053,COG0054,COG0055,COG0056,COG0057,COG0058,COG0059,COG0060,COG0061,COG0063…
								OTU_215	k__norank;p__Proteobacteria;c__Gammaproteobacteria;o__Burkholderiales;f__Sutterellaceae;g__Parasutterella;s__Burkholderiales_bacterium_YL45	COG0001,COG0002,COG0004,COG0005,COG0006,COG0008,COG0009,COG0010,COG0012,COG0013,COG0014,COG0015,COG0016,COG0018,COG0019,COG0020,COG0021,COG0024,COG0026,COG0028,COG0029,COG0030,COG0031,COG0034,COG0035,COG0036,COG0037,COG0038,COG0039,COG0040,COG0041,COG0042,COG0044,COG0045,COG0046,COG0048,COG0049,COG0050,COG0051,COG0052,COG0054,COG0055,COG0056,COG0057,COG0059,COG0060,COG0061,COG0063,COG0064,COG0065…
								OTU_216	k__norank;p__Firmicutes;c__unclassified_p__Firmicutes;o__unclassified_p__Firmicutes;f__unclassified_p__Firmicutes;g__unclassified_p__Firmicutes;s__unclassified_p__Firmicutes	COG0001,COG0005,COG0006,COG0007,COG0008,COG0009,COG0010,COG0011,COG0012,COG0013,COG0015,COG0016,COG0017,COG0018,COG0019,COG0020,COG0024,COG0025,COG0029,COG0030,COG0031,COG0034,COG0035,COG0036,COG0037,COG0038,COG0039,COG0041,COG0042,COG0044,COG0046,COG0048,COG0049,COG0050,COG0051,COG0052,COG0053,COG0054,COG0055,COG0056,COG0057,COG0058,COG0060,COG0061,COG0063,COG0072,COG0075,COG0078,COG0079,COG0080…
								OTU_217	k__norank;p__unclassified_k__norank;c__unclassified_k__norank;o__unclassified_k__norank;f__unclassified_k__norank;g__unclassified_k__norank;s__unclassified_k__norank;d__Bacteria	COG0001,COG0002,COG0004,COG0005,COG0006,COG0007,COG0008,COG0009,COG0010,COG0012,COG0013,COG0014,COG0015,COG0016,COG0017,COG0018,COG0019,COG0020,COG0021,COG0022,COG0024,COG0025,COG0028,COG0029,COG0030,COG0031,COG0034,COG0035,COG0036,COG0037,COG0038,COG0039,COG0040,COG0041,COG0042,COG0043,COG0044,COG0045,COG0046,COG0048,COG0049,COG0050,COG0051,COG0052,COG0053,COG0054,COG0055,COG0056,COG0057,COG0058…
								OTU_218	k__norank;p__Firmicutes;c__Clostridia;o__Oscillospirales;f__Oscillospiraceae;g__UCG-002;s__uncultured_organism_g__UCG-002	COG0002,COG0004,COG0005,COG0006,COG0008,COG0009,COG0010,COG0012,COG0013,COG0014,COG0015,COG0016,COG0017,COG0018,COG0019,COG0020,COG0024,COG0030,COG0031,COG0034,COG0035,COG0036,COG0037,COG0038,COG0039,COG0040,COG0041,COG0042,COG0044,COG0046,COG0048,COG0049,COG0050,COG0051,COG0052,COG0053,COG0055,COG0056,COG0057,COG0058,COG0059,COG0060,COG0061,COG0063,COG0065,COG0066,COG0069,COG0071,COG0072,COG0077…
								OTU_219	k__norank;p__Firmicutes;c__Negativicutes;o__Veillonellales-Selenomonadales;f__Veillonellaceae;g__Dialister;s__Dialister_pneumosintes	COG0005,COG0006,COG0008,COG0009,COG0012,COG0013,COG0014,COG0015,COG0016,COG0018,COG0019,COG0020,COG0024,COG0030,COG0034,COG0035,COG0036,COG0037,COG0038,COG0039,COG0041,COG0042,COG0044,COG0046,COG0048,COG0049,COG0050,COG0051,COG0052,COG0053,COG0054,COG0055,COG0056,COG0057,COG0060,COG0061,COG0063,COG0064,COG0071,COG0072,COG0077,COG0080,COG0081,COG0082,COG0084,COG0085,COG0086,COG0087,COG0088,COG0089…
								OTU_220	k__norank;p__Firmicutes;c__Negativicutes;o__Veillonellales-Selenomonadales;f__Selenomonadaceae;g__Megamonas;s__unclassified_g__Megamonas	COG0001,COG0002,COG0004,COG0005,COG0006,COG0007,COG0008,COG0009,COG0010,COG0012,COG0013,COG0014,COG0015,COG0016,COG0018,COG0019,COG0020,COG0021,COG0024,COG0028,COG0029,COG0030,COG0031,COG0034,COG0035,COG0036,COG0037,COG0038,COG0039,COG0040,COG0041,COG0042,COG0044,COG0045,COG0046,COG0047,COG0048,COG0049,COG0050,COG0051,COG0052,COG0053,COG0054,COG0055,COG0056,COG0057,COG0058,COG0059,COG0060,COG0061…
								OTU_221	k__norank;p__Bacteroidota;c__Bacteroidia;o__Bacteroidales;f__Prevotellaceae;g__Paraprevotella;s__unclassified_g__Paraprevotella	COG0002,COG0004,COG0005,COG0006,COG0008,COG0009,COG0012,COG0013,COG0014,COG0015,COG0016,COG0017,COG0018,COG0019,COG0020,COG0024,COG0028,COG0029,COG0030,COG0031,COG0034,COG0035,COG0036,COG0037,COG0038,COG0040,COG0041,COG0042,COG0044,COG0046,COG0048,COG0049,COG0050,COG0051,COG0052,COG0053,COG0054,COG0055,COG0056,COG0057,COG0058,COG0059,COG0060,COG0061,COG0063,COG0065,COG0066,COG0069,COG0071,COG0072…
								OTU_222	k__norank;p__Firmicutes;c__Negativicutes;o__unclassified_c__Negativicutes;f__unclassified_c__Negativicutes;g__unclassified_c__Negativicutes;s__unclassified_c__Negativicutes	COG0001,COG0002,COG0004,COG0005,COG0006,COG0007,COG0008,COG0009,COG0012,COG0013,COG0014,COG0015,COG0016,COG0018,COG0019,COG0020,COG0021,COG0024,COG0028,COG0030,COG0031,COG0034,COG0035,COG0036,COG0037,COG0038,COG0039,COG0040,COG0041,COG0042,COG0044,COG0046,COG0048,COG0049,COG0050,COG0051,COG0052,COG0053,COG0054,COG0055,COG0056,COG0057,COG0058,COG0059,COG0060,COG0061,COG0063,COG0064,COG0065,COG0066…
								OTU_223	k__norank;p__unclassified_k__norank;c__unclassified_k__norank;o__unclassified_k__norank;f__unclassified_k__norank;g__unclassified_k__norank;s__unclassified_k__norank;d__Bacteria	COG0002,COG0004,COG0005,COG0006,COG0008,COG0009,COG0012,COG0013,COG0014,COG0015,COG0016,COG0017,COG0018,COG0019,COG0020,COG0021,COG0022,COG0023,COG0024,COG0027,COG0028,COG0029,COG0030,COG0031,COG0034,COG0035,COG0036,COG0037,COG0038,COG0039,COG0040,COG0041,COG0042,COG0044,COG0046,COG0048,COG0049,COG0050,COG0051,COG0052,COG0053,COG0054,COG0055,COG0056,COG0057,COG0058,COG0059,COG0060,COG0061,COG0063…
								OTU_224	k__norank;p__Bacteroidota;c__Bacteroidia;o__Bacteroidales;f__Bacteroidaceae;g__Bacteroides;s__unclassified_g__Bacteroides	COG0002,COG0004,COG0005,COG0006,COG0008,COG0009,COG0012,COG0013,COG0014,COG0015,COG0016,COG0017,COG0018,COG0019,COG0020,COG0021,COG0023,COG0024,COG0025,COG0027,COG0028,COG0029,COG0030,COG0031,COG0034,COG0035,COG0036,COG0037,COG0038,COG0039,COG0040,COG0041,COG0042,COG0044,COG0046,COG0048,COG0049,COG0050,COG0051,COG0052,COG0053,COG0054,COG0055,COG0056,COG0057,COG0058,COG0059,COG0060,COG0061,COG0063…
								OTU_225	k__norank;p__Bacteroidota;c__Bacteroidia;o__Bacteroidales;f__Bacteroidaceae;g__Bacteroides;s__uncultured_bacterium_g__Bacteroides	COG0002,COG0004,COG0005,COG0006,COG0008,COG0009,COG0012,COG0013,COG0014,COG0015,COG0016,COG0017,COG0018,COG0019,COG0020,COG0021,COG0023,COG0024,COG0025,COG0027,COG0028,COG0029,COG0030,COG0031,COG0034,COG0035,COG0036,COG0037,COG0038,COG0039,COG0040,COG0041,COG0042,COG0044,COG0046,COG0048,COG0049,COG0050,COG0051,COG0052,COG0053,COG0054,COG0055,COG0056,COG0057,COG0058,COG0059,COG0060,COG0061,COG0063…
								OTU_226	k__norank;p__Firmicutes;c__Clostridia;o__Lachnospirales;f__Defluviitaleaceae;g__Defluviitaleaceae_UCG-011;s__uncultured_bacterium_g__Defluviitaleaceae_UCG-011	COG0001,COG0002,COG0004,COG0006,COG0007,COG0008,COG0009,COG0010,COG0012,COG0013,COG0014,COG0015,COG0016,COG0017,COG0018,COG0019,COG0020,COG0024,COG0028,COG0029,COG0030,COG0031,COG0034,COG0035,COG0036,COG0037,COG0038,COG0039,COG0040,COG0041,COG0042,COG0044,COG0046,COG0048,COG0049,COG0050,COG0051,COG0052,COG0053,COG0054,COG0055,COG0056,COG0057,COG0058,COG0059,COG0060,COG0061,COG0063,COG0064,COG0065…
								OTU_227	k__norank;p__Firmicutes;c__Clostridia;o__Oscillospirales;f__Ruminococcaceae;g__CAG-352;s__unclassified_g__CAG-352	COG0002,COG0004,COG0005,COG0006,COG0008,COG0009,COG0010,COG0012,COG0013,COG0014,COG0015,COG0016,COG0017,COG0018,COG0019,COG0020,COG0024,COG0028,COG0029,COG0030,COG0031,COG0034,COG0035,COG0036,COG0037,COG0038,COG0039,COG0040,COG0041,COG0042,COG0044,COG0046,COG0048,COG0049,COG0050,COG0051,COG0052,COG0053,COG0057,COG0058,COG0059,COG0060,COG0061,COG0063,COG0064,COG0065,COG0066,COG0067,COG0069,COG0071…
								OTU_228	k__norank;p__Firmicutes;c__Clostridia;o__Lachnospirales;f__Lachnospiraceae;g__Coprococcus;s__unclassified_g__Coprococcus	COG0002,COG0004,COG0005,COG0006,COG0007,COG0008,COG0009,COG0012,COG0013,COG0014,COG0015,COG0016,COG0017,COG0018,COG0019,COG0020,COG0024,COG0028,COG0029,COG0030,COG0031,COG0034,COG0035,COG0036,COG0037,COG0038,COG0039,COG0040,COG0041,COG0042,COG0044,COG0046,COG0048,COG0049,COG0050,COG0051,COG0052,COG0053,COG0054,COG0055,COG0056,COG0057,COG0058,COG0059,COG0060,COG0061,COG0063,COG0064,COG0065,COG0066…
								OTU_229	k__norank;p__Firmicutes;c__Clostridia;o__Oscillospirales;f__Ruminococcaceae;g__norank_f__Ruminococcaceae;s__metagenome_g__norank_f__Ruminococcaceae	COG0002,COG0005,COG0006,COG0008,COG0009,COG0010,COG0012,COG0013,COG0014,COG0015,COG0016,COG0017,COG0018,COG0019,COG0020,COG0024,COG0028,COG0029,COG0030,COG0031,COG0034,COG0035,COG0036,COG0037,COG0038,COG0039,COG0040,COG0041,COG0042,COG0044,COG0046,COG0048,COG0049,COG0050,COG0051,COG0052,COG0053,COG0057,COG0058,COG0059,COG0060,COG0061,COG0063,COG0064,COG0065,COG0066,COG0067,COG0069,COG0071,COG0072…
								OTU_230	k__norank;p__Bacteroidota;c__Bacteroidia;o__Bacteroidales;f__Bacteroidaceae;g__Bacteroides;s__uncultured_bacterium_g__Bacteroides	COG0002,COG0004,COG0005,COG0006,COG0008,COG0009,COG0012,COG0013,COG0014,COG0015,COG0016,COG0017,COG0018,COG0019,COG0020,COG0021,COG0023,COG0024,COG0025,COG0027,COG0028,COG0029,COG0030,COG0031,COG0034,COG0035,COG0036,COG0037,COG0038,COG0039,COG0040,COG0041,COG0042,COG0044,COG0046,COG0048,COG0049,COG0050,COG0051,COG0052,COG0053,COG0054,COG0055,COG0056,COG0057,COG0058,COG0059,COG0060,COG0061,COG0063…
								OTU_231	k__norank;p__Firmicutes;c__Clostridia;o__Oscillospirales;f__unclassified_o__Oscillospirales;g__unclassified_o__Oscillospirales;s__unclassified_o__Oscillospirales	COG0001,COG0002,COG0004,COG0005,COG0006,COG0008,COG0009,COG0010,COG0012,COG0013,COG0014,COG0015,COG0016,COG0017,COG0018,COG0019,COG0020,COG0024,COG0028,COG0029,COG0030,COG0031,COG0034,COG0035,COG0036,COG0037,COG0038,COG0039,COG0040,COG0041,COG0042,COG0044,COG0046,COG0048,COG0049,COG0050,COG0051,COG0052,COG0053,COG0054,COG0055,COG0056,COG0057,COG0058,COG0059,COG0060,COG0061,COG0063,COG0065,COG0066…
								OTU_232	k__norank;p__Firmicutes;c__Clostridia;o__Oscillospirales;f__Oscillospiraceae;g__Oscillibacter;s__uncultured_bacterium_g__Oscillibacter	COG0001,COG0002,COG0004,COG0005,COG0006,COG0008,COG0009,COG0010,COG0012,COG0013,COG0014,COG0015,COG0016,COG0017,COG0018,COG0019,COG0020,COG0024,COG0028,COG0029,COG0030,COG0031,COG0034,COG0035,COG0036,COG0037,COG0038,COG0039,COG0040,COG0041,COG0042,COG0044,COG0046,COG0048,COG0049,COG0050,COG0051,COG0052,COG0053,COG0054,COG0055,COG0056,COG0057,COG0058,COG0059,COG0060,COG0061,COG0063,COG0065,COG0066…
								OTU_233	k__norank;p__Bacteroidota;c__Bacteroidia;o__Bacteroidales;f__Bacteroidaceae;g__Bacteroides;s__uncultured_bacterium_g__Bacteroides	COG0002,COG0004,COG0005,COG0006,COG0008,COG0009,COG0012,COG0013,COG0014,COG0015,COG0016,COG0017,COG0018,COG0019,COG0020,COG0021,COG0023,COG0024,COG0025,COG0027,COG0028,COG0029,COG0030,COG0031,COG0034,COG0035,COG0036,COG0037,COG0038,COG0039,COG0040,COG0041,COG0042,COG0044,COG0046,COG0048,COG0049,COG0050,COG0051,COG0052,COG0053,COG0054,COG0055,COG0056,COG0057,COG0058,COG0059,COG0060,COG0061,COG0063…
								OTU_234	k__norank;p__Bacteroidota;c__Bacteroidia;o__Bacteroidales;f__Bacteroidaceae;g__Bacteroides;s__Bacteroides_eggerthii	COG0002,COG0004,COG0005,COG0006,COG0008,COG0009,COG0012,COG0013,COG0014,COG0015,COG0016,COG0017,COG0018,COG0019,COG0020,COG0021,COG0022,COG0023,COG0024,COG0027,COG0028,COG0029,COG0030,COG0031,COG0034,COG0035,COG0036,COG0037,COG0038,COG0039,COG0040,COG0041,COG0042,COG0044,COG0046,COG0047,COG0048,COG0049,COG0050,COG0051,COG0052,COG0053,COG0054,COG0055,COG0056,COG0057,COG0058,COG0059,COG0060,COG0061…
								OTU_235	k__norank;p__Bacteroidota;c__Bacteroidia;o__Bacteroidales;f__Bacteroidaceae;g__Bacteroides;s__uncultured_bacterium_g__Bacteroides	COG0002,COG0004,COG0005,COG0006,COG0008,COG0009,COG0012,COG0013,COG0014,COG0015,COG0016,COG0017,COG0018,COG0019,COG0020,COG0021,COG0023,COG0024,COG0025,COG0027,COG0028,COG0029,COG0030,COG0031,COG0034,COG0035,COG0036,COG0037,COG0038,COG0039,COG0040,COG0041,COG0042,COG0044,COG0046,COG0048,COG0049,COG0050,COG0051,COG0052,COG0053,COG0054,COG0055,COG0056,COG0057,COG0058,COG0059,COG0060,COG0061,COG0063…
								OTU_236	k__norank;p__Bacteroidota;c__Bacteroidia;o__Bacteroidales;f__Rikenellaceae;g__Alistipes;s__Alistipes_sp._N15.MGS-157	COG0002,COG0005,COG0006,COG0008,COG0009,COG0010,COG0012,COG0013,COG0014,COG0015,COG0016,COG0017,COG0018,COG0019,COG0020,COG0021,COG0022,COG0023,COG0024,COG0027,COG0028,COG0029,COG0030,COG0031,COG0034,COG0035,COG0036,COG0037,COG0038,COG0039,COG0040,COG0041,COG0042,COG0043,COG0044,COG0046,COG0048,COG0049,COG0050,COG0051,COG0052,COG0053,COG0054,COG0055,COG0056,COG0057,COG0058,COG0059,COG0060,COG0061…
								OTU_237	k__norank;p__Bacteroidota;c__Bacteroidia;o__Flavobacteriales;f__Flavobacteriaceae;g__NS2b_marine_group;s__uncultured_marine_bacterium_g__NS2b_marine_group	COG0001,COG0002,COG0004,COG0005,COG0006,COG0008,COG0009,COG0010,COG0012,COG0013,COG0014,COG0015,COG0016,COG0017,COG0018,COG0019,COG0020,COG0022,COG0024,COG0025,COG0026,COG0028,COG0030,COG0031,COG0034,COG0035,COG0036,COG0037,COG0038,COG0039,COG0040,COG0041,COG0042,COG0044,COG0045,COG0046,COG0048,COG0049,COG0050,COG0051,COG0052,COG0054,COG0055,COG0056,COG0057,COG0059,COG0060,COG0061,COG0063,COG0065…
								OTU_238	k__norank;p__Bacteroidota;c__Bacteroidia;o__Flavobacteriales;f__Flavobacteriaceae;g__norank_f__Flavobacteriaceae;s__uncultured_marine_bacterium_g__norank_f__Flavobacteriaceae	COG0001,COG0002,COG0004,COG0005,COG0006,COG0007,COG0008,COG0009,COG0010,COG0012,COG0013,COG0015,COG0016,COG0017,COG0018,COG0019,COG0020,COG0022,COG0024,COG0025,COG0026,COG0028,COG0030,COG0031,COG0034,COG0035,COG0036,COG0037,COG0038,COG0039,COG0040,COG0041,COG0042,COG0044,COG0045,COG0046,COG0048,COG0049,COG0050,COG0051,COG0052,COG0054,COG0055,COG0056,COG0057,COG0059,COG0060,COG0061,COG0063,COG0065…
								OTU_239	k__norank;p__Bacteroidota;c__Bacteroidia;o__Bacteroidales;f__norank_o__Bacteroidales;g__norank_f__norank_o__Bacteroidales;s__gut_metagenome_g__norank_f__norank_o__Bacteroidales	COG0005,COG0006,COG0008,COG0009,COG0012,COG0013,COG0015,COG0016,COG0017,COG0018,COG0019,COG0020,COG0021,COG0023,COG0024,COG0027,COG0029,COG0030,COG0031,COG0034,COG0035,COG0036,COG0037,COG0038,COG0039,COG0041,COG0042,COG0044,COG0046,COG0048,COG0049,COG0050,COG0051,COG0052,COG0053,COG0054,COG0055,COG0056,COG0057,COG0058,COG0060,COG0061,COG0063,COG0071,COG0072,COG0077,COG0079,COG0080,COG0081,COG0082…
								OTU_240	k__norank;p__Chloroflexi;c__Dehalococcoidia;o__SAR202_clade;f__norank_o__SAR202_clade;g__norank_f__norank_o__SAR202_clade;s__uncultured_deep-sea_bacterium_g__norank_f__norank_o__SAR202_clade	COG0001,COG0002,COG0004,COG0005,COG0006,COG0007,COG0008,COG0009,COG0010,COG0012,COG0013,COG0014,COG0015,COG0016,COG0018,COG0019,COG0020,COG0021,COG0022,COG0024,COG0028,COG0029,COG0030,COG0031,COG0034,COG0036,COG0037,COG0039,COG0040,COG0041,COG0044,COG0045,COG0046,COG0047,COG0048,COG0049,COG0050,COG0051,COG0052,COG0053,COG0054,COG0055,COG0056,COG0057,COG0058,COG0059,COG0060,COG0061,COG0063,COG0064…
								OTU_241	k__norank;p__Bacteroidota;c__Bacteroidia;o__Flavobacteriales;f__Flavobacteriaceae;g__Polaribacter;s__unclassified_g__Polaribacter	COG0001,COG0002,COG0004,COG0005,COG0006,COG0007,COG0008,COG0009,COG0010,COG0012,COG0013,COG0014,COG0015,COG0016,COG0017,COG0018,COG0019,COG0020,COG0022,COG0024,COG0025,COG0026,COG0028,COG0030,COG0031,COG0034,COG0035,COG0036,COG0037,COG0038,COG0039,COG0040,COG0041,COG0042,COG0044,COG0045,COG0046,COG0048,COG0049,COG0050,COG0051,COG0052,COG0054,COG0055,COG0056,COG0057,COG0059,COG0060,COG0061,COG0065…
								OTU_242	k__norank;p__Firmicutes;c__unclassified_p__Firmicutes;o__unclassified_p__Firmicutes;f__unclassified_p__Firmicutes;g__unclassified_p__Firmicutes;s__unclassified_p__Firmicutes	COG0002,COG0004,COG0005,COG0006,COG0008,COG0009,COG0010,COG0012,COG0013,COG0014,COG0015,COG0016,COG0017,COG0018,COG0019,COG0020,COG0024,COG0030,COG0031,COG0034,COG0035,COG0036,COG0037,COG0038,COG0039,COG0040,COG0041,COG0042,COG0044,COG0046,COG0048,COG0049,COG0050,COG0051,COG0052,COG0053,COG0055,COG0056,COG0057,COG0058,COG0059,COG0060,COG0061,COG0063,COG0065,COG0066,COG0069,COG0071,COG0072,COG0077…
								OTU_243	k__norank;p__Bacteroidota;c__Bacteroidia;o__Bacteroidales;f__Bacteroidaceae;g__Bacteroides;s__Bacteroides_plebeius	COG0002,COG0004,COG0005,COG0006,COG0008,COG0009,COG0012,COG0013,COG0014,COG0015,COG0016,COG0017,COG0018,COG0019,COG0020,COG0021,COG0023,COG0024,COG0025,COG0027,COG0028,COG0029,COG0030,COG0031,COG0034,COG0035,COG0036,COG0037,COG0038,COG0039,COG0040,COG0041,COG0042,COG0044,COG0046,COG0048,COG0049,COG0050,COG0051,COG0052,COG0053,COG0054,COG0055,COG0056,COG0057,COG0058,COG0059,COG0060,COG0061,COG0063…
								OTU_244	k__norank;p__Marinimicrobia_SAR406_clade;c__norank_p__Marinimicrobia_SAR406_clade;o__norank_c__norank_p__Marinimicrobia_SAR406_clade;f__norank_o__norank_c__norank_p__Marinimicrobia_SAR406_clade;g__norank_f__norank_o__norank_c__norank_p__Marinimicrobia_SAR406_clade;s__uncultured_Candidatus_Marinimicrobia_bacterium_g__norank	COG0005,COG0006,COG0009,COG0010,COG0012,COG0013,COG0016,COG0018,COG0020,COG0021,COG0022,COG0024,COG0025,COG0036,COG0037,COG0044,COG0048,COG0049,COG0050,COG0051,COG0053,COG0056,COG0057,COG0060,COG0061,COG0063,COG0072,COG0073,COG0078,COG0079,COG0080,COG0081,COG0082,COG0084,COG0085,COG0086,COG0087,COG0088,COG0089,COG0090,COG0091,COG0092,COG0093,COG0094,COG0096,COG0097,COG0098,COG0099,COG0100,COG0101…
								OTU_245	k__norank;p__Bacteroidota;c__Bacteroidia;o__Flavobacteriales;f__Flavobacteriaceae;g__Leeuwenhoekiella;s__Leeuwenhoekiella_blandensis_MED217	COG0001,COG0002,COG0004,COG0005,COG0006,COG0007,COG0008,COG0009,COG0010,COG0012,COG0013,COG0014,COG0015,COG0016,COG0017,COG0018,COG0019,COG0020,COG0022,COG0024,COG0025,COG0026,COG0028,COG0030,COG0031,COG0034,COG0036,COG0037,COG0038,COG0039,COG0040,COG0041,COG0042,COG0044,COG0045,COG0046,COG0048,COG0049,COG0050,COG0051,COG0052,COG0053,COG0054,COG0055,COG0056,COG0057,COG0059,COG0060,COG0061,COG0063…
								OTU_246	k__norank;p__Verrucomicrobiota;c__Verrucomicrobiae;o__Verrucomicrobiales;f__Rubritaleaceae;g__Roseibacillus;s__unclassified_g__Roseibacillus	COG0001,COG0002,COG0004,COG0005,COG0006,COG0007,COG0008,COG0009,COG0012,COG0013,COG0014,COG0015,COG0016,COG0017,COG0018,COG0019,COG0020,COG0021,COG0022,COG0024,COG0025,COG0026,COG0028,COG0029,COG0030,COG0031,COG0034,COG0035,COG0036,COG0038,COG0039,COG0040,COG0041,COG0042,COG0045,COG0046,COG0048,COG0049,COG0050,COG0051,COG0052,COG0054,COG0055,COG0056,COG0057,COG0059,COG0060,COG0061,COG0063,COG0064…
								OTU_247	k__norank;p__Bacteroidota;c__Bacteroidia;o__Flavobacteriales;f__Flavobacteriaceae;g__Ulvibacter;s__uncultured_marine_bacterium_g__Ulvibacter	COG0001,COG0002,COG0004,COG0005,COG0006,COG0007,COG0008,COG0009,COG0010,COG0012,COG0013,COG0015,COG0016,COG0017,COG0018,COG0019,COG0020,COG0022,COG0024,COG0025,COG0026,COG0028,COG0030,COG0031,COG0034,COG0035,COG0036,COG0037,COG0038,COG0039,COG0040,COG0041,COG0042,COG0044,COG0045,COG0046,COG0048,COG0049,COG0050,COG0051,COG0052,COG0054,COG0055,COG0056,COG0057,COG0059,COG0060,COG0061,COG0063,COG0065…
								OTU_248	k__norank;p__Proteobacteria;c__Alphaproteobacteria;o__Rhodospirillales;f__AEGEAN-169_marine_group;g__norank_f__AEGEAN-169_marine_group;s__uncultured_bacterium_g__norank_f__AEGEAN-169_marine_group	COG0002,COG0004,COG0005,COG0006,COG0008,COG0009,COG0010,COG0012,COG0013,COG0014,COG0015,COG0016,COG0019,COG0020,COG0021,COG0022,COG0024,COG0028,COG0031,COG0035,COG0036,COG0037,COG0039,COG0040,COG0045,COG0048,COG0049,COG0051,COG0052,COG0054,COG0055,COG0056,COG0057,COG0059,COG0061,COG0063,COG0064,COG0065,COG0066,COG0067,COG0069,COG0071,COG0072,COG0073,COG0074,COG0075,COG0079,COG0082,COG0084,COG0086…
								OTU_249	k__norank;p__Firmicutes;c__Bacilli;o__unclassified_c__Bacilli;f__unclassified_c__Bacilli;g__unclassified_c__Bacilli;s__unclassified_c__Bacilli	COG0001,COG0002,COG0004,COG0005,COG0006,COG0007,COG0008,COG0009,COG0012,COG0013,COG0014,COG0015,COG0016,COG0017,COG0018,COG0019,COG0020,COG0021,COG0022,COG0024,COG0025,COG0026,COG0028,COG0029,COG0030,COG0031,COG0034,COG0035,COG0036,COG0037,COG0038,COG0039,COG0040,COG0041,COG0042,COG0044,COG0046,COG0047,COG0048,COG0049,COG0050,COG0051,COG0052,COG0053,COG0055,COG0056,COG0057,COG0059,COG0060,COG0061…
								OTU_250	k__norank;p__Bacteroidota;c__Bacteroidia;o__Flavobacteriales;f__NS9_marine_group;g__norank_f__NS9_marine_group;s__uncultured_Flavobacteriia_bacterium_g__norank_f__NS9_marine_group	COG0001,COG0002,COG0004,COG0005,COG0006,COG0008,COG0009,COG0010,COG0012,COG0013,COG0015,COG0016,COG0017,COG0018,COG0019,COG0020,COG0022,COG0023,COG0024,COG0025,COG0026,COG0028,COG0029,COG0030,COG0031,COG0034,COG0035,COG0036,COG0037,COG0038,COG0039,COG0040,COG0041,COG0042,COG0044,COG0045,COG0046,COG0048,COG0049,COG0050,COG0051,COG0052,COG0053,COG0054,COG0055,COG0056,COG0057,COG0059,COG0060,COG0061…
								OTU_251	k__norank;p__Bacteroidota;c__Bacteroidia;o__Bacteroidales;f__Bacteroidaceae;g__Bacteroides;s__unclassified_g__Bacteroides	COG0002,COG0004,COG0005,COG0006,COG0008,COG0009,COG0012,COG0013,COG0014,COG0015,COG0016,COG0017,COG0018,COG0019,COG0020,COG0021,COG0022,COG0023,COG0024,COG0027,COG0028,COG0029,COG0030,COG0031,COG0034,COG0035,COG0036,COG0037,COG0038,COG0039,COG0040,COG0041,COG0042,COG0044,COG0046,COG0048,COG0049,COG0050,COG0051,COG0052,COG0053,COG0054,COG0055,COG0056,COG0057,COG0058,COG0059,COG0060,COG0061,COG0063…
								OTU_252	k__norank;p__Actinobacteriota;c__Actinobacteria;o__Frankiales;f__Sporichthyaceae;g__hgcI_clade;s__uncultured_Candidatus_Planktophila_sp.	COG0001,COG0002,COG0004,COG0005,COG0006,COG0008,COG0009,COG0010,COG0012,COG0013,COG0014,COG0015,COG0016,COG0018,COG0019,COG0020,COG0021,COG0022,COG0024,COG0026,COG0028,COG0030,COG0031,COG0034,COG0035,COG0036,COG0037,COG0039,COG0040,COG0041,COG0042,COG0044,COG0045,COG0046,COG0048,COG0049,COG0050,COG0051,COG0052,COG0055,COG0056,COG0057,COG0059,COG0061,COG0063,COG0064,COG0065,COG0066,COG0069,COG0072…
								OTU_253	k__norank;p__Firmicutes;c__Clostridia;o__Lachnospirales;f__Lachnospiraceae;g__Lachnoclostridium;s__unclassified_g__Lachnoclostridium	COG0002,COG0004,COG0005,COG0006,COG0007,COG0008,COG0009,COG0011,COG0012,COG0013,COG0014,COG0015,COG0016,COG0017,COG0019,COG0020,COG0021,COG0024,COG0025,COG0028,COG0029,COG0030,COG0031,COG0034,COG0035,COG0036,COG0037,COG0038,COG0039,COG0040,COG0041,COG0042,COG0043,COG0044,COG0046,COG0048,COG0049,COG0050,COG0051,COG0052,COG0053,COG0054,COG0055,COG0056,COG0057,COG0058,COG0059,COG0060,COG0061,COG0063…
								OTU_254	k__norank;p__Proteobacteria;c__Alphaproteobacteria;o__SAR11_clade;f__Clade_III;g__norank_f__Clade_III;s__uncultured_bacterium_g__norank_f__Clade_III	COG0004,COG0006,COG0008,COG0009,COG0012,COG0013,COG0016,COG0019,COG0020,COG0021,COG0026,COG0028,COG0029,COG0030,COG0034,COG0036,COG0037,COG0039,COG0041,COG0044,COG0045,COG0050,COG0052,COG0053,COG0057,COG0059,COG0061,COG0065,COG0069,COG0072,COG0074,COG0075,COG0077,COG0078,COG0080,COG0081,COG0082,COG0084,COG0088,COG0089,COG0093,COG0094,COG0096,COG0097,COG0098,COG0101,COG0104,COG0106,COG0107,COG0109…
								OTU_255	k__norank;p__Actinobacteriota;c__Actinobacteria;o__unclassified_c__Actinobacteria;f__unclassified_c__Actinobacteria;g__unclassified_c__Actinobacteria;s__unclassified_c__Actinobacteria	COG0001,COG0002,COG0003,COG0004,COG0005,COG0006,COG0007,COG0008,COG0009,COG0010,COG0012,COG0013,COG0014,COG0015,COG0016,COG0018,COG0019,COG0020,COG0021,COG0022,COG0024,COG0026,COG0028,COG0029,COG0030,COG0031,COG0033,COG0034,COG0035,COG0036,COG0037,COG0039,COG0040,COG0041,COG0042,COG0044,COG0045,COG0046,COG0047,COG0048,COG0049,COG0050,COG0051,COG0052,COG0054,COG0055,COG0056,COG0057,COG0058,COG0059…
								OTU_256	k__norank;p__Firmicutes;c__Clostridia;o__Oscillospirales;f__Eubacterium_coprostanoligenes_group;g__norank_f__Eubacterium_coprostanoligenes_group;s__uncultured_bacterium_g__norank_f__Eubacterium_coprostanoligenes_group	COG0002,COG0004,COG0005,COG0006,COG0008,COG0009,COG0010,COG0012,COG0013,COG0014,COG0015,COG0016,COG0017,COG0018,COG0019,COG0020,COG0024,COG0028,COG0029,COG0030,COG0031,COG0034,COG0035,COG0036,COG0037,COG0038,COG0039,COG0040,COG0041,COG0042,COG0044,COG0046,COG0048,COG0049,COG0050,COG0051,COG0052,COG0053,COG0054,COG0055,COG0056,COG0057,COG0058,COG0059,COG0060,COG0061,COG0063,COG0065,COG0066,COG0069…
								OTU_257	k__norank;p__Firmicutes;c__Clostridia;o__Clostridia_UCG-014;f__norank_o__Clostridia_UCG-014;g__norank_f__norank_o__Clostridia_UCG-014;s__unclassified_g__norank_f__norank_o__Clostridia_UCG-014	COG0001,COG0002,COG0004,COG0005,COG0006,COG0007,COG0008,COG0009,COG0010,COG0012,COG0013,COG0014,COG0015,COG0016,COG0017,COG0018,COG0019,COG0020,COG0024,COG0025,COG0028,COG0029,COG0030,COG0031,COG0034,COG0035,COG0036,COG0037,COG0038,COG0039,COG0040,COG0041,COG0042,COG0044,COG0046,COG0048,COG0049,COG0050,COG0051,COG0052,COG0053,COG0054,COG0055,COG0056,COG0057,COG0058,COG0059,COG0060,COG0061,COG0063…
								OTU_258	k__norank;p__Firmicutes;c__Clostridia;o__norank_c__Clostridia;f__Hungateiclostridiaceae;g__Fastidiosipila;s__Clostridiales_bacterium_oral_clone_MCE3_9	COG0002,COG0004,COG0005,COG0006,COG0007,COG0008,COG0009,COG0010,COG0012,COG0013,COG0014,COG0015,COG0016,COG0017,COG0018,COG0019,COG0020,COG0024,COG0025,COG0028,COG0030,COG0031,COG0034,COG0035,COG0036,COG0037,COG0038,COG0039,COG0040,COG0041,COG0042,COG0044,COG0046,COG0048,COG0049,COG0050,COG0051,COG0052,COG0053,COG0055,COG0056,COG0057,COG0058,COG0060,COG0061,COG0063,COG0064,COG0065,COG0066,COG0069…
								OTU_259	k__norank;p__Bacteroidota;c__Bacteroidia;o__Bacteroidales;f__Porphyromonadaceae;g__Porphyromonas;s__Porphyromonas_bennonis	COG0002,COG0005,COG0006,COG0007,COG0008,COG0009,COG0012,COG0013,COG0015,COG0016,COG0017,COG0018,COG0019,COG0020,COG0021,COG0023,COG0024,COG0029,COG0030,COG0034,COG0035,COG0036,COG0037,COG0038,COG0039,COG0041,COG0042,COG0044,COG0046,COG0048,COG0049,COG0050,COG0051,COG0052,COG0053,COG0054,COG0057,COG0058,COG0060,COG0061,COG0063,COG0071,COG0072,COG0079,COG0080,COG0081,COG0082,COG0084,COG0085,COG0086…
								OTU_260	k__norank;p__Bacteroidota;c__Bacteroidia;o__Bacteroidales;f__Bacteroidaceae;g__Bacteroides;s__unclassified_g__Bacteroides	COG0002,COG0004,COG0005,COG0006,COG0008,COG0009,COG0012,COG0013,COG0014,COG0015,COG0016,COG0017,COG0018,COG0019,COG0020,COG0021,COG0023,COG0024,COG0025,COG0027,COG0028,COG0029,COG0030,COG0031,COG0034,COG0035,COG0036,COG0037,COG0038,COG0039,COG0040,COG0041,COG0042,COG0044,COG0046,COG0048,COG0049,COG0050,COG0051,COG0052,COG0053,COG0054,COG0055,COG0056,COG0057,COG0058,COG0059,COG0060,COG0061,COG0063…
								OTU_261	k__norank;p__Bacteroidota;c__Bacteroidia;o__Bacteroidales;f__Bacteroidaceae;g__Bacteroides;s__Bacteroides_coprocola_DSM_17136	COG0002,COG0004,COG0005,COG0006,COG0008,COG0009,COG0012,COG0013,COG0014,COG0015,COG0016,COG0017,COG0018,COG0019,COG0020,COG0021,COG0022,COG0023,COG0024,COG0027,COG0028,COG0029,COG0030,COG0031,COG0034,COG0035,COG0036,COG0037,COG0038,COG0039,COG0040,COG0041,COG0042,COG0044,COG0046,COG0048,COG0049,COG0050,COG0051,COG0052,COG0053,COG0054,COG0055,COG0056,COG0057,COG0058,COG0059,COG0060,COG0061,COG0063…
								OTU_262	k__norank;p__Bacteroidota;c__Bacteroidia;o__Flavobacteriales;f__NS9_marine_group;g__norank_f__NS9_marine_group;s__unclassified_g__norank_f__NS9_marine_group	COG0001,COG0002,COG0004,COG0005,COG0006,COG0008,COG0009,COG0010,COG0012,COG0013,COG0015,COG0016,COG0017,COG0018,COG0019,COG0020,COG0022,COG0023,COG0024,COG0025,COG0026,COG0028,COG0029,COG0030,COG0031,COG0034,COG0035,COG0036,COG0037,COG0038,COG0039,COG0040,COG0041,COG0042,COG0044,COG0045,COG0046,COG0048,COG0049,COG0050,COG0051,COG0052,COG0053,COG0054,COG0055,COG0056,COG0057,COG0059,COG0060,COG0061…
								OTU_263	k__norank;p__Bacteroidota;c__Kapabacteria;o__Kapabacteriales;f__norank_o__Kapabacteriales;g__norank_f__norank_o__Kapabacteriales;s__uncultured_BacteroidetesChlorobi_group_bacterium_g__norank	COG0001,COG0002,COG0004,COG0005,COG0006,COG0007,COG0008,COG0009,COG0010,COG0012,COG0013,COG0014,COG0015,COG0016,COG0017,COG0018,COG0019,COG0020,COG0021,COG0022,COG0024,COG0026,COG0028,COG0029,COG0030,COG0031,COG0034,COG0035,COG0036,COG0037,COG0038,COG0039,COG0040,COG0041,COG0042,COG0044,COG0045,COG0046,COG0047,COG0048,COG0049,COG0050,COG0051,COG0052,COG0053,COG0054,COG0055,COG0056,COG0057,COG0058…
								OTU_264	k__norank;p__Firmicutes;c__Clostridia;o__Lachnospirales;f__Lachnospiraceae;g__Sellimonas;s__uncultured_bacterium_g__Sellimonas	COG0002,COG0005,COG0006,COG0007,COG0008,COG0009,COG0010,COG0011,COG0012,COG0013,COG0015,COG0016,COG0017,COG0018,COG0019,COG0020,COG0024,COG0028,COG0029,COG0030,COG0031,COG0034,COG0035,COG0036,COG0037,COG0038,COG0039,COG0040,COG0041,COG0042,COG0044,COG0046,COG0048,COG0049,COG0050,COG0051,COG0052,COG0053,COG0055,COG0056,COG0057,COG0058,COG0059,COG0060,COG0061,COG0063,COG0065,COG0066,COG0069,COG0071…
								OTU_265	k__norank;p__Firmicutes;c__Clostridia;o__Peptostreptococcales-Tissierellales;f__Anaerovoracaceae;g__S5-A14a;s__uncultured_Anaerovorax_sp._g__S5-A14a	COG0001,COG0006,COG0007,COG0008,COG0009,COG0012,COG0013,COG0015,COG0016,COG0017,COG0018,COG0020,COG0024,COG0030,COG0031,COG0034,COG0035,COG0036,COG0037,COG0038,COG0041,COG0042,COG0044,COG0046,COG0048,COG0049,COG0050,COG0051,COG0052,COG0053,COG0054,COG0057,COG0060,COG0061,COG0063,COG0072,COG0075,COG0078,COG0079,COG0080,COG0081,COG0082,COG0084,COG0085,COG0086,COG0087,COG0088,COG0089,COG0090,COG0091…
								OTU_266	k__norank;p__Firmicutes;c__Clostridia;o__Peptostreptococcales-Tissierellales;f__norank_o__Peptostreptococcales-Tissierellales;g__Peptoniphilus;s__Peptoniphilus_sp._KHD5	COG0005,COG0006,COG0008,COG0009,COG0010,COG0011,COG0012,COG0013,COG0014,COG0016,COG0017,COG0018,COG0020,COG0021,COG0024,COG0030,COG0031,COG0034,COG0035,COG0036,COG0037,COG0038,COG0041,COG0042,COG0044,COG0046,COG0048,COG0049,COG0050,COG0051,COG0052,COG0053,COG0054,COG0057,COG0060,COG0061,COG0063,COG0064,COG0072,COG0078,COG0079,COG0080,COG0081,COG0083,COG0084,COG0085,COG0086,COG0087,COG0088,COG0089…
								OTU_267	k__norank;p__Firmicutes;c__Clostridia;o__Peptostreptococcales-Tissierellales;f__norank_o__Peptostreptococcales-Tissierellales;g__Ezakiella;s__uncultured_bacterium_g__Ezakiella	COG0006,COG0007,COG0008,COG0009,COG0012,COG0013,COG0016,COG0017,COG0018,COG0020,COG0021,COG0024,COG0030,COG0034,COG0035,COG0036,COG0037,COG0041,COG0042,COG0044,COG0046,COG0048,COG0049,COG0050,COG0051,COG0052,COG0053,COG0055,COG0056,COG0057,COG0060,COG0061,COG0063,COG0064,COG0072,COG0078,COG0079,COG0080,COG0081,COG0082,COG0084,COG0085,COG0086,COG0087,COG0088,COG0089,COG0090,COG0091,COG0092,COG0093…
								OTU_268	k__norank;p__Firmicutes;c__Clostridia;o__Peptostreptococcales-Tissierellales;f__norank_o__Peptostreptococcales-Tissierellales;g__Peptoniphilus;s__uncultured_organism_g__Peptoniphilus	COG0005,COG0006,COG0008,COG0009,COG0010,COG0011,COG0012,COG0013,COG0014,COG0016,COG0017,COG0018,COG0020,COG0021,COG0024,COG0029,COG0030,COG0031,COG0035,COG0036,COG0037,COG0038,COG0039,COG0041,COG0042,COG0044,COG0046,COG0048,COG0049,COG0050,COG0051,COG0052,COG0053,COG0054,COG0057,COG0060,COG0061,COG0062,COG0063,COG0064,COG0072,COG0075,COG0079,COG0080,COG0081,COG0082,COG0083,COG0084,COG0085,COG0086…
								OTU_269	k__norank;p__Firmicutes;c__Negativicutes;o__Veillonellales-Selenomonadales;f__Veillonellaceae;g__Dialister;s__Dialister_sp._Marseille-P5638	COG0001,COG0005,COG0006,COG0007,COG0008,COG0009,COG0012,COG0013,COG0014,COG0015,COG0016,COG0018,COG0019,COG0020,COG0024,COG0030,COG0034,COG0035,COG0036,COG0037,COG0038,COG0039,COG0041,COG0042,COG0044,COG0046,COG0048,COG0049,COG0050,COG0051,COG0052,COG0053,COG0054,COG0055,COG0056,COG0057,COG0060,COG0061,COG0063,COG0064,COG0068,COG0071,COG0072,COG0077,COG0079,COG0080,COG0081,COG0082,COG0083,COG0084…
								OTU_270	k__norank;p__Firmicutes;c__Clostridia;o__Oscillospirales;f__unclassified_o__Oscillospirales;g__unclassified_o__Oscillospirales;s__unclassified_o__Oscillospirales	COG0002,COG0004,COG0005,COG0006,COG0008,COG0009,COG0010,COG0012,COG0013,COG0014,COG0015,COG0016,COG0017,COG0018,COG0019,COG0020,COG0024,COG0028,COG0029,COG0030,COG0031,COG0034,COG0035,COG0036,COG0037,COG0038,COG0039,COG0040,COG0041,COG0042,COG0044,COG0046,COG0048,COG0049,COG0050,COG0051,COG0052,COG0053,COG0054,COG0055,COG0056,COG0057,COG0058,COG0059,COG0060,COG0061,COG0063,COG0065,COG0066,COG0069…
								OTU_271	k__norank;p__Firmicutes;c__Clostridia;o__Monoglobales;f__Monoglobaceae;g__Monoglobus;s__uncultured_bacterium_g__Monoglobus	COG0002,COG0004,COG0005,COG0006,COG0007,COG0008,COG0009,COG0010,COG0012,COG0013,COG0014,COG0015,COG0016,COG0017,COG0018,COG0019,COG0020,COG0024,COG0028,COG0029,COG0030,COG0031,COG0034,COG0035,COG0036,COG0037,COG0038,COG0039,COG0040,COG0041,COG0042,COG0044,COG0046,COG0048,COG0049,COG0050,COG0051,COG0052,COG0053,COG0055,COG0056,COG0057,COG0058,COG0059,COG0060,COG0061,COG0063,COG0064,COG0065,COG0066…
								OTU_272	k__norank;p__Firmicutes;c__Clostridia;o__Oscillospirales;f__norank_o__Oscillospirales;g__Hydrogenoanaerobacterium;s__Selenomonadales_bacterium_Marseille-P2399	COG0002,COG0005,COG0006,COG0008,COG0009,COG0010,COG0012,COG0013,COG0014,COG0015,COG0016,COG0017,COG0018,COG0019,COG0020,COG0024,COG0028,COG0029,COG0030,COG0031,COG0034,COG0035,COG0036,COG0037,COG0038,COG0039,COG0040,COG0041,COG0042,COG0044,COG0046,COG0048,COG0049,COG0050,COG0051,COG0052,COG0053,COG0057,COG0058,COG0059,COG0060,COG0061,COG0063,COG0064,COG0065,COG0066,COG0067,COG0069,COG0071,COG0072…
								OTU_273	k__norank;p__Firmicutes;c__Clostridia;o__Oscillospirales;f__Ruminococcaceae;g__CAG-352;s__uncultured_organism_g__CAG-352	COG0002,COG0004,COG0006,COG0008,COG0009,COG0010,COG0012,COG0013,COG0014,COG0015,COG0016,COG0017,COG0018,COG0019,COG0020,COG0024,COG0028,COG0029,COG0030,COG0031,COG0034,COG0035,COG0036,COG0037,COG0038,COG0039,COG0040,COG0041,COG0042,COG0044,COG0046,COG0048,COG0049,COG0050,COG0051,COG0052,COG0053,COG0057,COG0058,COG0059,COG0060,COG0061,COG0063,COG0064,COG0065,COG0066,COG0067,COG0069,COG0071,COG0072…
								OTU_274	k__norank;p__Firmicutes;c__Clostridia;o__Christensenellales;f__Christensenellaceae;g__Christensenellaceae_R-7_group;s__uncultured_marine_bacterium_g__Christensenellaceae_R-7_group	COG0002,COG0004,COG0005,COG0006,COG0007,COG0008,COG0009,COG0010,COG0012,COG0013,COG0014,COG0015,COG0016,COG0017,COG0018,COG0019,COG0020,COG0024,COG0028,COG0029,COG0030,COG0031,COG0034,COG0035,COG0036,COG0037,COG0038,COG0039,COG0040,COG0041,COG0042,COG0044,COG0046,COG0048,COG0049,COG0050,COG0051,COG0052,COG0053,COG0055,COG0056,COG0057,COG0058,COG0059,COG0060,COG0061,COG0063,COG0064,COG0065,COG0066…
								OTU_275	k__norank;p__Firmicutes;c__Clostridia;o__Oscillospirales;f__Eubacterium_coprostanoligenes_group;g__norank_f__Eubacterium_coprostanoligenes_group;s__uncultured_rumen_bacterium_g__norank_f__Eubacterium_coprostanoligenes_group	COG0002,COG0004,COG0006,COG0008,COG0009,COG0012,COG0013,COG0014,COG0015,COG0016,COG0017,COG0018,COG0019,COG0020,COG0024,COG0028,COG0029,COG0030,COG0031,COG0034,COG0035,COG0036,COG0037,COG0038,COG0039,COG0040,COG0041,COG0042,COG0044,COG0046,COG0048,COG0049,COG0050,COG0051,COG0052,COG0053,COG0057,COG0058,COG0059,COG0060,COG0061,COG0063,COG0064,COG0065,COG0066,COG0067,COG0069,COG0071,COG0072,COG0077…
								OTU_276	k__norank;p__Firmicutes;c__Clostridia;o__Oscillospirales;f__Ruminococcaceae;g__norank_f__Ruminococcaceae;s__unclassified_g__norank_f__Ruminococcaceae	COG0002,COG0004,COG0005,COG0006,COG0007,COG0008,COG0009,COG0010,COG0012,COG0013,COG0014,COG0015,COG0016,COG0017,COG0018,COG0019,COG0020,COG0024,COG0028,COG0029,COG0030,COG0031,COG0034,COG0035,COG0036,COG0037,COG0038,COG0039,COG0040,COG0041,COG0042,COG0044,COG0046,COG0048,COG0049,COG0050,COG0051,COG0052,COG0053,COG0055,COG0056,COG0057,COG0058,COG0059,COG0060,COG0061,COG0063,COG0064,COG0065,COG0066…
								OTU_277	k__norank;p__Firmicutes;c__Clostridia;o__Oscillospirales;f__UCG-010;g__norank_f__UCG-010;s__uncultured_bacterium_g__norank_f__UCG-010	COG0001,COG0002,COG0004,COG0005,COG0006,COG0007,COG0008,COG0009,COG0010,COG0012,COG0013,COG0014,COG0015,COG0016,COG0017,COG0018,COG0019,COG0020,COG0024,COG0025,COG0028,COG0029,COG0030,COG0031,COG0034,COG0035,COG0036,COG0037,COG0038,COG0039,COG0040,COG0041,COG0042,COG0044,COG0046,COG0048,COG0049,COG0050,COG0051,COG0052,COG0053,COG0054,COG0055,COG0056,COG0057,COG0058,COG0059,COG0060,COG0061,COG0063…
								OTU_278	k__norank;p__Firmicutes;c__Clostridia;o__Oscillospirales;f__Ruminococcaceae;g__unclassified_f__Ruminococcaceae;s__unclassified_f__Ruminococcaceae	COG0002,COG0005,COG0006,COG0008,COG0009,COG0010,COG0012,COG0013,COG0014,COG0015,COG0016,COG0017,COG0018,COG0019,COG0020,COG0024,COG0028,COG0029,COG0030,COG0031,COG0034,COG0035,COG0036,COG0037,COG0038,COG0039,COG0040,COG0041,COG0042,COG0044,COG0046,COG0048,COG0049,COG0050,COG0051,COG0052,COG0053,COG0057,COG0058,COG0059,COG0060,COG0061,COG0063,COG0064,COG0065,COG0066,COG0067,COG0069,COG0071,COG0072…
								OTU_279	k__norank;p__Firmicutes;c__Clostridia;o__Oscillospirales;f__Ruminococcaceae;g__norank_f__Ruminococcaceae;s__uncultured_Clostridium_sp._g__norank_f__Ruminococcaceae	COG0002,COG0003,COG0004,COG0006,COG0008,COG0009,COG0010,COG0012,COG0013,COG0014,COG0015,COG0016,COG0017,COG0018,COG0019,COG0020,COG0024,COG0028,COG0030,COG0031,COG0034,COG0035,COG0036,COG0037,COG0038,COG0039,COG0040,COG0041,COG0042,COG0044,COG0046,COG0048,COG0049,COG0050,COG0051,COG0052,COG0053,COG0057,COG0058,COG0059,COG0060,COG0061,COG0063,COG0064,COG0065,COG0066,COG0067,COG0069,COG0070,COG0071…
								OTU_280	k__norank;p__Bacteroidota;c__Bacteroidia;o__Bacteroidales;f__Marinifilaceae;g__Butyricimonas;s__uncultured_bacterium_g__Butyricimonas	COG0002,COG0005,COG0006,COG0008,COG0009,COG0010,COG0012,COG0013,COG0015,COG0016,COG0017,COG0018,COG0019,COG0020,COG0021,COG0023,COG0024,COG0028,COG0029,COG0030,COG0031,COG0034,COG0035,COG0036,COG0037,COG0038,COG0039,COG0040,COG0041,COG0042,COG0044,COG0046,COG0048,COG0049,COG0050,COG0051,COG0052,COG0053,COG0054,COG0055,COG0056,COG0057,COG0058,COG0060,COG0061,COG0063,COG0065,COG0071,COG0072,COG0075…
								OTU_281	k__norank;p__Firmicutes;c__Bacilli;o__RF39;f__norank_o__RF39;g__norank_f__norank_o__RF39;s__uncultured_bacterium_g__norank_f__norank_o__RF39	COG0006,COG0008,COG0009,COG0010,COG0012,COG0013,COG0014,COG0015,COG0016,COG0017,COG0018,COG0020,COG0021,COG0022,COG0024,COG0025,COG0030,COG0031,COG0034,COG0035,COG0036,COG0037,COG0038,COG0039,COG0041,COG0042,COG0044,COG0046,COG0048,COG0049,COG0050,COG0051,COG0052,COG0053,COG0055,COG0056,COG0057,COG0058,COG0060,COG0061,COG0063,COG0064,COG0071,COG0072,COG0077,COG0080,COG0081,COG0082,COG0083,COG0084…
								OTU_282	k__norank;p__Cyanobacteria;c__Vampirivibrionia;o__Gastranaerophilales;f__norank_o__Gastranaerophilales;g__norank_f__norank_o__Gastranaerophilales;s__uncultured_bacterium_g__norank_f__norank_o__Gastranaerophilales	COG0001,COG0002,COG0004,COG0005,COG0006,COG0007,COG0008,COG0009,COG0010,COG0012,COG0013,COG0014,COG0015,COG0016,COG0018,COG0019,COG0020,COG0021,COG0024,COG0028,COG0029,COG0030,COG0031,COG0034,COG0035,COG0036,COG0037,COG0038,COG0040,COG0041,COG0042,COG0044,COG0045,COG0046,COG0048,COG0049,COG0050,COG0051,COG0052,COG0053,COG0054,COG0055,COG0056,COG0057,COG0058,COG0059,COG0060,COG0061,COG0063,COG0064…
								OTU_283	k__norank;p__Firmicutes;c__Clostridia;o__Lachnospirales;f__Lachnospiraceae;g__Bacteroides_pectinophilus_group;s__uncultured_bacterium_g__Bacteroides_pectinophilus_group	COG0002,COG0004,COG0006,COG0007,COG0008,COG0009,COG0012,COG0013,COG0014,COG0015,COG0016,COG0018,COG0019,COG0020,COG0021,COG0024,COG0028,COG0029,COG0030,COG0031,COG0034,COG0035,COG0036,COG0037,COG0038,COG0039,COG0040,COG0041,COG0042,COG0044,COG0046,COG0048,COG0049,COG0050,COG0051,COG0052,COG0053,COG0054,COG0055,COG0056,COG0057,COG0058,COG0059,COG0060,COG0061,COG0063,COG0064,COG0065,COG0066,COG0069…
								OTU_284	k__norank;p__Firmicutes;c__Clostridia;o__Christensenellales;f__Christensenellaceae;g__Christensenellaceae_R-7_group;s__unclassified_g__Christensenellaceae_R-7_group	COG0001,COG0002,COG0004,COG0005,COG0006,COG0007,COG0008,COG0009,COG0010,COG0012,COG0013,COG0014,COG0015,COG0016,COG0018,COG0019,COG0020,COG0022,COG0024,COG0028,COG0029,COG0030,COG0031,COG0034,COG0035,COG0036,COG0037,COG0038,COG0039,COG0040,COG0041,COG0042,COG0044,COG0046,COG0048,COG0049,COG0050,COG0051,COG0052,COG0053,COG0054,COG0055,COG0056,COG0057,COG0058,COG0059,COG0060,COG0061,COG0063,COG0064…
								OTU_285	k__norank;p__Firmicutes;c__Clostridia;o__Lachnospirales;f__Lachnospiraceae;g__Eubacterium_hallii_group;s__unclassified_g__Eubacterium_hallii_group	COG0002,COG0004,COG0005,COG0006,COG0008,COG0009,COG0010,COG0012,COG0013,COG0014,COG0015,COG0016,COG0017,COG0018,COG0019,COG0020,COG0024,COG0028,COG0029,COG0030,COG0031,COG0034,COG0035,COG0036,COG0037,COG0038,COG0039,COG0040,COG0041,COG0042,COG0044,COG0046,COG0048,COG0049,COG0050,COG0051,COG0052,COG0053,COG0054,COG0055,COG0056,COG0057,COG0058,COG0059,COG0060,COG0061,COG0063,COG0065,COG0066,COG0069…
								OTU_286	k__norank;p__Firmicutes;c__Clostridia;o__Oscillospirales;f__UCG-010;g__norank_f__UCG-010;s__unclassified_g__norank_f__UCG-010	COG0002,COG0005,COG0006,COG0007,COG0008,COG0009,COG0010,COG0012,COG0013,COG0014,COG0015,COG0016,COG0017,COG0018,COG0019,COG0020,COG0024,COG0028,COG0030,COG0031,COG0034,COG0035,COG0036,COG0037,COG0038,COG0039,COG0040,COG0041,COG0042,COG0044,COG0046,COG0048,COG0049,COG0050,COG0051,COG0052,COG0053,COG0055,COG0056,COG0057,COG0058,COG0059,COG0060,COG0061,COG0063,COG0065,COG0066,COG0071,COG0072,COG0077…
								OTU_287	k__norank;p__Firmicutes;c__Clostridia;o__Lachnospirales;f__Lachnospiraceae;g__Coprococcus;s__unclassified_g__Coprococcus	COG0002,COG0004,COG0005,COG0006,COG0007,COG0008,COG0009,COG0012,COG0013,COG0014,COG0015,COG0016,COG0017,COG0018,COG0019,COG0020,COG0024,COG0028,COG0029,COG0030,COG0031,COG0034,COG0035,COG0036,COG0037,COG0038,COG0039,COG0040,COG0041,COG0042,COG0044,COG0046,COG0048,COG0049,COG0050,COG0051,COG0052,COG0053,COG0054,COG0055,COG0056,COG0057,COG0058,COG0059,COG0060,COG0061,COG0063,COG0064,COG0065,COG0066…
								OTU_288	k__norank;p__Bacteroidota;c__Bacteroidia;o__Bacteroidales;f__Bacteroidaceae;g__Bacteroides;s__Bacteroides_vulgatus	COG0002,COG0003,COG0004,COG0005,COG0006,COG0008,COG0009,COG0012,COG0013,COG0014,COG0015,COG0016,COG0017,COG0018,COG0019,COG0020,COG0021,COG0023,COG0024,COG0027,COG0028,COG0029,COG0030,COG0031,COG0034,COG0035,COG0036,COG0037,COG0038,COG0039,COG0040,COG0041,COG0042,COG0044,COG0046,COG0048,COG0049,COG0050,COG0051,COG0052,COG0053,COG0054,COG0055,COG0056,COG0057,COG0058,COG0059,COG0060,COG0061,COG0063…
								OTU_289	k__norank;p__Firmicutes;c__Clostridia;o__Monoglobales;f__Monoglobaceae;g__Monoglobus;s__uncultured_organism_g__Monoglobus	COG0002,COG0004,COG0005,COG0006,COG0007,COG0008,COG0009,COG0010,COG0012,COG0013,COG0014,COG0015,COG0016,COG0017,COG0018,COG0019,COG0020,COG0024,COG0028,COG0029,COG0030,COG0031,COG0034,COG0035,COG0036,COG0037,COG0038,COG0039,COG0040,COG0041,COG0042,COG0044,COG0046,COG0048,COG0049,COG0050,COG0051,COG0052,COG0053,COG0055,COG0056,COG0057,COG0058,COG0059,COG0060,COG0061,COG0063,COG0064,COG0065,COG0066…
								OTU_290	k__norank;p__Firmicutes;c__Bacilli;o__Lactobacillales;f__Leuconostocaceae;g__Weissella;s__unclassified_g__Weissella	COG0004,COG0006,COG0008,COG0009,COG0012,COG0013,COG0015,COG0016,COG0017,COG0018,COG0019,COG0020,COG0022,COG0024,COG0025,COG0026,COG0028,COG0030,COG0034,COG0035,COG0036,COG0037,COG0038,COG0039,COG0041,COG0042,COG0044,COG0046,COG0047,COG0048,COG0049,COG0050,COG0051,COG0052,COG0055,COG0056,COG0057,COG0060,COG0061,COG0062,COG0063,COG0064,COG0071,COG0072,COG0073,COG0078,COG0080,COG0081,COG0082,COG0083…
								OTU_291	k__norank;p__Firmicutes;c__Clostridia;o__Oscillospirales;f__Ruminococcaceae;g__Faecalibacterium;s__unclassified_g__Faecalibacterium	COG0004,COG0005,COG0006,COG0008,COG0009,COG0010,COG0012,COG0013,COG0014,COG0015,COG0016,COG0017,COG0018,COG0019,COG0020,COG0024,COG0028,COG0029,COG0030,COG0031,COG0034,COG0035,COG0036,COG0037,COG0038,COG0039,COG0040,COG0041,COG0042,COG0044,COG0046,COG0048,COG0049,COG0050,COG0051,COG0052,COG0053,COG0055,COG0056,COG0057,COG0058,COG0059,COG0060,COG0061,COG0062,COG0063,COG0065,COG0066,COG0067,COG0069…
								OTU_292	k__norank;p__Firmicutes;c__Clostridia;o__Lachnospirales;f__Lachnospiraceae;g__unclassified_f__Lachnospiraceae;s__unclassified_f__Lachnospiraceae	COG0002,COG0005,COG0006,COG0007,COG0008,COG0009,COG0012,COG0013,COG0015,COG0016,COG0017,COG0018,COG0019,COG0020,COG0024,COG0028,COG0029,COG0030,COG0031,COG0034,COG0035,COG0036,COG0037,COG0038,COG0039,COG0040,COG0041,COG0042,COG0044,COG0046,COG0048,COG0049,COG0050,COG0051,COG0052,COG0053,COG0057,COG0058,COG0059,COG0060,COG0061,COG0063,COG0064,COG0065,COG0066,COG0069,COG0071,COG0072,COG0077,COG0078…
								OTU_293	k__norank;p__Bacteroidota;c__Bacteroidia;o__Bacteroidales;f__Bacteroidaceae;g__Bacteroides;s__uncultured_bacterium_g__Bacteroides	COG0002,COG0004,COG0005,COG0006,COG0008,COG0009,COG0012,COG0013,COG0014,COG0015,COG0016,COG0017,COG0018,COG0019,COG0020,COG0021,COG0022,COG0023,COG0024,COG0027,COG0028,COG0029,COG0030,COG0031,COG0034,COG0035,COG0036,COG0037,COG0038,COG0039,COG0040,COG0041,COG0042,COG0044,COG0046,COG0048,COG0049,COG0050,COG0051,COG0052,COG0053,COG0054,COG0055,COG0056,COG0057,COG0058,COG0059,COG0060,COG0061,COG0063…
								OTU_294	k__norank;p__Firmicutes;c__Clostridia;o__unclassified_c__Clostridia;f__unclassified_c__Clostridia;g__unclassified_c__Clostridia;s__unclassified_c__Clostridia	COG0002,COG0004,COG0005,COG0006,COG0007,COG0008,COG0009,COG0012,COG0013,COG0014,COG0015,COG0016,COG0017,COG0018,COG0019,COG0020,COG0024,COG0028,COG0029,COG0030,COG0031,COG0034,COG0035,COG0036,COG0037,COG0038,COG0039,COG0040,COG0041,COG0042,COG0044,COG0046,COG0048,COG0049,COG0050,COG0051,COG0052,COG0053,COG0054,COG0055,COG0056,COG0057,COG0058,COG0059,COG0060,COG0061,COG0063,COG0064,COG0065,COG0066…
								OTU_295	k__norank;p__Bacteroidota;c__Bacteroidia;o__Bacteroidales;f__Marinifilaceae;g__Butyricimonas;s__uncultured_bacterium_g__Butyricimonas	COG0002,COG0005,COG0006,COG0008,COG0009,COG0010,COG0012,COG0013,COG0015,COG0016,COG0017,COG0018,COG0019,COG0020,COG0021,COG0023,COG0024,COG0028,COG0029,COG0030,COG0031,COG0034,COG0035,COG0036,COG0037,COG0038,COG0039,COG0040,COG0041,COG0042,COG0044,COG0046,COG0048,COG0049,COG0050,COG0051,COG0052,COG0053,COG0054,COG0055,COG0056,COG0057,COG0058,COG0060,COG0061,COG0063,COG0065,COG0071,COG0072,COG0075…
								OTU_296	k__norank;p__Firmicutes;c__Clostridia;o__Oscillospirales;f__Oscillospiraceae;g__norank_f__Oscillospiraceae;s__unclassified_g__norank_f__Oscillospiraceae	COG0001,COG0002,COG0004,COG0005,COG0006,COG0007,COG0008,COG0009,COG0010,COG0012,COG0013,COG0014,COG0015,COG0016,COG0017,COG0018,COG0019,COG0020,COG0024,COG0025,COG0028,COG0029,COG0030,COG0031,COG0034,COG0035,COG0036,COG0037,COG0038,COG0039,COG0040,COG0041,COG0042,COG0044,COG0046,COG0048,COG0049,COG0050,COG0051,COG0052,COG0053,COG0055,COG0056,COG0057,COG0058,COG0059,COG0060,COG0061,COG0063,COG0064…
								OTU_297	k__norank;p__Firmicutes;c__Clostridia;o__Lachnospirales;f__Lachnospiraceae;g__Lachnospiraceae_NC2004_group;s__unclassified_g__Lachnospiraceae_NC2004_group	COG0002,COG0004,COG0005,COG0006,COG0008,COG0009,COG0010,COG0012,COG0013,COG0014,COG0015,COG0016,COG0017,COG0018,COG0019,COG0020,COG0024,COG0028,COG0029,COG0030,COG0031,COG0034,COG0035,COG0036,COG0037,COG0038,COG0039,COG0040,COG0041,COG0042,COG0044,COG0046,COG0048,COG0049,COG0050,COG0051,COG0052,COG0053,COG0054,COG0055,COG0056,COG0057,COG0058,COG0059,COG0060,COG0061,COG0063,COG0065,COG0066,COG0069…
								OTU_298	k__norank;p__Firmicutes;c__Bacilli;o__Lactobacillales;f__Streptococcaceae;g__Streptococcus;s__unclassified_g__Streptococcus	COG0005,COG0006,COG0007,COG0008,COG0009,COG0010,COG0012,COG0013,COG0016,COG0017,COG0018,COG0019,COG0020,COG0024,COG0025,COG0028,COG0030,COG0035,COG0036,COG0037,COG0038,COG0039,COG0042,COG0044,COG0048,COG0049,COG0050,COG0051,COG0052,COG0053,COG0055,COG0056,COG0057,COG0058,COG0060,COG0061,COG0063,COG0072,COG0078,COG0080,COG0081,COG0084,COG0085,COG0086,COG0087,COG0088,COG0089,COG0090,COG0091,COG0092…
								OTU_299	k__norank;p__Firmicutes;c__Clostridia;o__Lachnospirales;f__Lachnospiraceae;g__Agathobacter;s__Eubacterium_rectale_ATCC_33656	COG0001,COG0002,COG0004,COG0005,COG0006,COG0007,COG0008,COG0009,COG0012,COG0013,COG0014,COG0015,COG0016,COG0017,COG0018,COG0019,COG0020,COG0024,COG0028,COG0029,COG0030,COG0031,COG0034,COG0035,COG0036,COG0037,COG0038,COG0039,COG0040,COG0041,COG0042,COG0044,COG0046,COG0048,COG0049,COG0050,COG0051,COG0052,COG0053,COG0054,COG0055,COG0056,COG0057,COG0058,COG0059,COG0060,COG0061,COG0063,COG0064,COG0065…
								OTU_300	k__norank;p__Firmicutes;c__Clostridia;o__Clostridia_UCG-014;f__norank_o__Clostridia_UCG-014;g__norank_f__norank_o__Clostridia_UCG-014;s__gut_metagenome_g__norank_f__norank_o__Clostridia_UCG-014	COG0002,COG0004,COG0005,COG0006,COG0007,COG0008,COG0009,COG0010,COG0012,COG0013,COG0014,COG0015,COG0016,COG0017,COG0018,COG0019,COG0020,COG0024,COG0028,COG0029,COG0030,COG0031,COG0034,COG0035,COG0036,COG0037,COG0038,COG0039,COG0040,COG0041,COG0042,COG0044,COG0046,COG0048,COG0049,COG0050,COG0051,COG0052,COG0053,COG0055,COG0056,COG0057,COG0058,COG0059,COG0060,COG0061,COG0063,COG0064,COG0065,COG0066…
								OTU_301	k__norank;p__Nitrospinota;c__Nitrospinia;o__Nitrospinales;f__Nitrospinaceae;g__Nitrospina;s__uncultured_marine_bacterium_g__Nitrospina	COG0001,COG0002,COG0004,COG0005,COG0006,COG0007,COG0008,COG0009,COG0011,COG0012,COG0013,COG0014,COG0015,COG0016,COG0017,COG0018,COG0019,COG0020,COG0022,COG0024,COG0028,COG0029,COG0030,COG0031,COG0034,COG0036,COG0037,COG0038,COG0039,COG0040,COG0041,COG0042,COG0043,COG0044,COG0045,COG0046,COG0047,COG0048,COG0049,COG0050,COG0051,COG0052,COG0053,COG0054,COG0055,COG0056,COG0057,COG0059,COG0060,COG0061…
								OTU_302	k__norank;p__Bacteroidota;c__Bacteroidia;o__Bacteroidales;f__Rikenellaceae;g__Alistipes;s__Alistipes_obesi	COG0002,COG0005,COG0006,COG0008,COG0009,COG0010,COG0012,COG0013,COG0014,COG0015,COG0016,COG0017,COG0018,COG0019,COG0020,COG0021,COG0023,COG0024,COG0026,COG0027,COG0028,COG0029,COG0030,COG0031,COG0034,COG0035,COG0036,COG0037,COG0038,COG0039,COG0040,COG0041,COG0042,COG0043,COG0044,COG0046,COG0048,COG0049,COG0050,COG0051,COG0052,COG0053,COG0054,COG0057,COG0058,COG0059,COG0060,COG0061,COG0065,COG0066…
								OTU_303	k__norank;p__Firmicutes;c__Bacilli;o__Lactobacillales;f__Lactobacillaceae;g__Lactobacillus;s__Lactobacillus_salivarius	COG0004,COG0006,COG0008,COG0009,COG0012,COG0013,COG0014,COG0015,COG0016,COG0017,COG0018,COG0019,COG0020,COG0021,COG0022,COG0024,COG0025,COG0026,COG0028,COG0030,COG0031,COG0034,COG0035,COG0036,COG0037,COG0038,COG0039,COG0041,COG0042,COG0044,COG0046,COG0047,COG0048,COG0049,COG0050,COG0051,COG0052,COG0053,COG0055,COG0056,COG0057,COG0058,COG0060,COG0061,COG0063,COG0064,COG0072,COG0073,COG0080,COG0081…
								OTU_304	k__norank;p__Firmicutes;c__Clostridia;o__Clostridia_UCG-014;f__norank_o__Clostridia_UCG-014;g__norank_f__norank_o__Clostridia_UCG-014;s__unclassified_g__norank_f__norank_o__Clostridia_UCG-014	COG0002,COG0006,COG0007,COG0008,COG0009,COG0010,COG0011,COG0012,COG0013,COG0014,COG0015,COG0016,COG0017,COG0018,COG0019,COG0020,COG0021,COG0024,COG0025,COG0028,COG0029,COG0030,COG0031,COG0034,COG0035,COG0036,COG0037,COG0038,COG0039,COG0041,COG0042,COG0043,COG0044,COG0046,COG0048,COG0049,COG0050,COG0051,COG0052,COG0053,COG0054,COG0055,COG0056,COG0057,COG0058,COG0059,COG0060,COG0061,COG0063,COG0064…
								OTU_305	k__norank;p__Firmicutes;c__Clostridia;o__Clostridia_UCG-014;f__norank_o__Clostridia_UCG-014;g__norank_f__norank_o__Clostridia_UCG-014;s__unclassified_g__norank_f__norank_o__Clostridia_UCG-014	COG0001,COG0002,COG0004,COG0005,COG0006,COG0007,COG0008,COG0009,COG0010,COG0012,COG0013,COG0014,COG0015,COG0016,COG0017,COG0018,COG0019,COG0020,COG0024,COG0025,COG0028,COG0029,COG0030,COG0031,COG0034,COG0035,COG0036,COG0037,COG0038,COG0039,COG0040,COG0041,COG0042,COG0044,COG0046,COG0048,COG0049,COG0050,COG0051,COG0052,COG0053,COG0054,COG0055,COG0056,COG0057,COG0058,COG0059,COG0060,COG0061,COG0063…
								OTU_306	k__norank;p__Firmicutes;c__Bacilli;o__Lactobacillales;f__unclassified_o__Lactobacillales;g__unclassified_o__Lactobacillales;s__unclassified_o__Lactobacillales	COG0002,COG0004,COG0005,COG0006,COG0007,COG0008,COG0009,COG0012,COG0013,COG0014,COG0015,COG0016,COG0017,COG0018,COG0019,COG0020,COG0021,COG0022,COG0024,COG0025,COG0026,COG0028,COG0030,COG0031,COG0034,COG0035,COG0036,COG0037,COG0038,COG0039,COG0040,COG0041,COG0042,COG0043,COG0044,COG0046,COG0047,COG0048,COG0049,COG0050,COG0051,COG0052,COG0053,COG0055,COG0056,COG0057,COG0058,COG0059,COG0060,COG0061…
								OTU_307	k__norank;p__Firmicutes;c__Bacilli;o__Lactobacillales;f__unclassified_o__Lactobacillales;g__unclassified_o__Lactobacillales;s__unclassified_o__Lactobacillales	COG0004,COG0005,COG0006,COG0008,COG0009,COG0012,COG0013,COG0014,COG0015,COG0016,COG0017,COG0018,COG0019,COG0020,COG0021,COG0022,COG0024,COG0025,COG0026,COG0028,COG0030,COG0031,COG0034,COG0035,COG0036,COG0037,COG0038,COG0039,COG0041,COG0042,COG0044,COG0046,COG0047,COG0048,COG0049,COG0050,COG0051,COG0052,COG0053,COG0055,COG0056,COG0057,COG0060,COG0061,COG0063,COG0064,COG0072,COG0073,COG0077,COG0078…
								OTU_308	k__norank;p__Firmicutes;c__Bacilli;o__Lactobacillales;f__Streptococcaceae;g__unclassified_f__Streptococcaceae;s__unclassified_f__Streptococcaceae	COG0002,COG0004,COG0005,COG0006,COG0007,COG0008,COG0009,COG0012,COG0013,COG0014,COG0015,COG0016,COG0017,COG0018,COG0019,COG0020,COG0021,COG0022,COG0024,COG0025,COG0026,COG0028,COG0030,COG0031,COG0034,COG0035,COG0036,COG0037,COG0038,COG0039,COG0040,COG0041,COG0042,COG0043,COG0044,COG0046,COG0047,COG0048,COG0049,COG0050,COG0051,COG0052,COG0053,COG0055,COG0056,COG0057,COG0058,COG0059,COG0060,COG0061…
								OTU_309	k__norank;p__Firmicutes;c__Clostridia;o__Lachnospirales;f__Lachnospiraceae;g__Lachnospiraceae_NK4A136_group;s__uncultured_organism_g__Lachnospiraceae_NK4A136_group	COG0002,COG0004,COG0005,COG0006,COG0007,COG0008,COG0009,COG0012,COG0013,COG0014,COG0015,COG0016,COG0017,COG0018,COG0019,COG0020,COG0021,COG0024,COG0028,COG0030,COG0031,COG0034,COG0035,COG0036,COG0037,COG0038,COG0039,COG0040,COG0041,COG0042,COG0044,COG0046,COG0048,COG0049,COG0050,COG0051,COG0052,COG0053,COG0054,COG0055,COG0056,COG0057,COG0058,COG0059,COG0060,COG0061,COG0063,COG0064,COG0065,COG0066…
								OTU_310	k__norank;p__Proteobacteria;c__Gammaproteobacteria;o__Pasteurellales;f__Pasteurellaceae;g__Haemophilus;s__unclassified_g__Haemophilus	COG0001,COG0006,COG0008,COG0009,COG0012,COG0013,COG0014,COG0015,COG0016,COG0017,COG0018,COG0019,COG0020,COG0021,COG0023,COG0024,COG0025,COG0026,COG0027,COG0028,COG0030,COG0031,COG0034,COG0035,COG0036,COG0037,COG0038,COG0039,COG0041,COG0042,COG0045,COG0046,COG0048,COG0049,COG0050,COG0051,COG0052,COG0054,COG0055,COG0056,COG0057,COG0058,COG0059,COG0060,COG0061,COG0065,COG0066,COG0068,COG0072,COG0074…
								OTU_311	k__norank;p__Bacteroidota;c__Bacteroidia;o__Bacteroidales;f__Rikenellaceae;g__Alistipes;s__unclassified_g__Alistipes	COG0002,COG0005,COG0006,COG0008,COG0009,COG0010,COG0012,COG0013,COG0014,COG0015,COG0016,COG0017,COG0018,COG0019,COG0020,COG0021,COG0023,COG0024,COG0026,COG0027,COG0028,COG0029,COG0030,COG0031,COG0034,COG0035,COG0036,COG0037,COG0038,COG0039,COG0040,COG0041,COG0042,COG0043,COG0044,COG0046,COG0048,COG0049,COG0050,COG0051,COG0052,COG0053,COG0054,COG0057,COG0058,COG0059,COG0060,COG0061,COG0065,COG0066…
								OTU_312	k__norank;p__Bacteroidota;c__Bacteroidia;o__Bacteroidales;f__Bacteroidaceae;g__Bacteroides;s__Bacteroides_coprocola_DSM_17136	COG0002,COG0004,COG0005,COG0006,COG0008,COG0009,COG0012,COG0013,COG0014,COG0015,COG0016,COG0017,COG0018,COG0019,COG0020,COG0021,COG0022,COG0023,COG0024,COG0027,COG0028,COG0029,COG0030,COG0031,COG0034,COG0035,COG0036,COG0037,COG0038,COG0039,COG0040,COG0041,COG0042,COG0044,COG0046,COG0048,COG0049,COG0050,COG0051,COG0052,COG0053,COG0054,COG0055,COG0056,COG0057,COG0058,COG0059,COG0060,COG0061,COG0063…
								OTU_313	k__norank;p__Firmicutes;c__Clostridia;o__Oscillospirales;f__Ruminococcaceae;g__Faecalibacterium;s__Faecalibacterium_prausnitzii	COG0002,COG0004,COG0005,COG0006,COG0008,COG0009,COG0010,COG0012,COG0013,COG0014,COG0015,COG0016,COG0017,COG0018,COG0019,COG0020,COG0024,COG0028,COG0029,COG0030,COG0031,COG0034,COG0035,COG0036,COG0037,COG0038,COG0039,COG0040,COG0041,COG0042,COG0044,COG0046,COG0048,COG0049,COG0050,COG0051,COG0052,COG0053,COG0054,COG0055,COG0056,COG0057,COG0058,COG0059,COG0060,COG0061,COG0063,COG0065,COG0066,COG0069…
								OTU_314	k__norank;p__Firmicutes;c__Clostridia;o__Oscillospirales;f__Ethanoligenenaceae;g__Acetanaerobacterium;s__uncultured_rumen_bacterium_g__Acetanaerobacterium	COG0002,COG0004,COG0005,COG0006,COG0008,COG0009,COG0010,COG0012,COG0013,COG0014,COG0015,COG0016,COG0017,COG0018,COG0019,COG0020,COG0024,COG0028,COG0029,COG0030,COG0031,COG0034,COG0035,COG0036,COG0037,COG0038,COG0039,COG0040,COG0041,COG0042,COG0044,COG0046,COG0048,COG0049,COG0050,COG0051,COG0052,COG0053,COG0057,COG0058,COG0059,COG0060,COG0061,COG0063,COG0064,COG0065,COG0066,COG0067,COG0069,COG0071…
								OTU_315	k__norank;p__unclassified_k__norank;c__unclassified_k__norank;o__unclassified_k__norank;f__unclassified_k__norank;g__unclassified_k__norank;s__unclassified_k__norank;d__Bacteria	COG0001,COG0002,COG0004,COG0005,COG0006,COG0007,COG0008,COG0009,COG0010,COG0012,COG0013,COG0014,COG0015,COG0016,COG0017,COG0018,COG0019,COG0020,COG0021,COG0022,COG0024,COG0025,COG0028,COG0029,COG0030,COG0031,COG0034,COG0035,COG0036,COG0037,COG0038,COG0039,COG0040,COG0041,COG0042,COG0043,COG0044,COG0045,COG0046,COG0048,COG0049,COG0050,COG0051,COG0052,COG0053,COG0054,COG0055,COG0056,COG0057,COG0058…
								OTU_316	k__norank;p__Firmicutes;c__Clostridia;o__Lachnospirales;f__Lachnospiraceae;g__Lachnospiraceae_NC2004_group;s__unclassified_g__Lachnospiraceae_NC2004_group	COG0002,COG0004,COG0005,COG0006,COG0008,COG0009,COG0010,COG0012,COG0013,COG0014,COG0015,COG0016,COG0017,COG0018,COG0019,COG0020,COG0024,COG0028,COG0029,COG0030,COG0031,COG0034,COG0035,COG0036,COG0037,COG0038,COG0039,COG0040,COG0041,COG0042,COG0044,COG0046,COG0048,COG0049,COG0050,COG0051,COG0052,COG0053,COG0054,COG0055,COG0056,COG0057,COG0058,COG0059,COG0060,COG0061,COG0063,COG0065,COG0066,COG0069…
								OTU_317	k__norank;p__Firmicutes;c__Clostridia;o__Oscillospirales;f__Ruminococcaceae;g__Eubacterium_siraeum_group;s__uncultured_bacterium_g__Eubacterium_siraeum_group	COG0002,COG0004,COG0006,COG0008,COG0009,COG0012,COG0013,COG0014,COG0015,COG0016,COG0017,COG0018,COG0019,COG0020,COG0024,COG0028,COG0029,COG0030,COG0031,COG0034,COG0035,COG0036,COG0037,COG0038,COG0039,COG0040,COG0041,COG0042,COG0044,COG0046,COG0048,COG0049,COG0050,COG0051,COG0052,COG0053,COG0057,COG0058,COG0059,COG0060,COG0061,COG0063,COG0064,COG0065,COG0066,COG0067,COG0069,COG0071,COG0072,COG0077…
								OTU_318	k__norank;p__Firmicutes;c__Clostridia;o__Lachnospirales;f__Lachnospiraceae;g__Tyzzerella;s__unclassified_g__Tyzzerella	COG0002,COG0004,COG0005,COG0006,COG0007,COG0008,COG0009,COG0012,COG0013,COG0014,COG0015,COG0016,COG0017,COG0018,COG0019,COG0020,COG0024,COG0028,COG0029,COG0030,COG0031,COG0034,COG0035,COG0036,COG0037,COG0038,COG0039,COG0040,COG0041,COG0042,COG0044,COG0046,COG0048,COG0049,COG0050,COG0051,COG0052,COG0053,COG0054,COG0055,COG0056,COG0057,COG0058,COG0059,COG0060,COG0061,COG0063,COG0064,COG0065,COG0066…
								OTU_319	k__norank;p__Proteobacteria;c__Alphaproteobacteria;o__Parvibaculales;f__OCS116_clade;g__norank_f__OCS116_clade;s__uncultured_bacterium_g__norank_f__OCS116_clade	COG0002,COG0004,COG0005,COG0006,COG0007,COG0008,COG0009,COG0010,COG0012,COG0013,COG0014,COG0015,COG0016,COG0018,COG0019,COG0020,COG0021,COG0022,COG0024,COG0025,COG0026,COG0027,COG0028,COG0029,COG0030,COG0031,COG0034,COG0036,COG0037,COG0038,COG0039,COG0040,COG0041,COG0042,COG0044,COG0045,COG0046,COG0047,COG0048,COG0049,COG0050,COG0051,COG0052,COG0053,COG0054,COG0055,COG0056,COG0057,COG0059,COG0060…
								OTU_320	k__norank;p__Proteobacteria;c__Alphaproteobacteria;o__Rhodospirillales;f__norank_o__Rhodospirillales;g__norank_f__norank_o__Rhodospirillales;s__Azospirillum_sp._47_25	COG0002,COG0004,COG0005,COG0006,COG0007,COG0008,COG0009,COG0010,COG0012,COG0013,COG0014,COG0015,COG0016,COG0018,COG0019,COG0020,COG0021,COG0022,COG0024,COG0026,COG0028,COG0029,COG0030,COG0031,COG0033,COG0034,COG0035,COG0036,COG0037,COG0038,COG0039,COG0040,COG0041,COG0042,COG0043,COG0044,COG0045,COG0046,COG0047,COG0048,COG0049,COG0050,COG0051,COG0052,COG0053,COG0054,COG0055,COG0056,COG0057,COG0058…
								OTU_321	k__norank;p__Firmicutes;c__Clostridia;o__Monoglobales;f__Monoglobaceae;g__Monoglobus;s__uncultured_bacterium_g__Monoglobus	COG0002,COG0004,COG0005,COG0006,COG0007,COG0008,COG0009,COG0010,COG0011,COG0012,COG0013,COG0014,COG0015,COG0016,COG0017,COG0018,COG0019,COG0020,COG0024,COG0028,COG0029,COG0030,COG0031,COG0034,COG0035,COG0036,COG0037,COG0038,COG0039,COG0040,COG0041,COG0042,COG0044,COG0046,COG0048,COG0049,COG0050,COG0051,COG0052,COG0053,COG0055,COG0056,COG0057,COG0058,COG0059,COG0060,COG0061,COG0063,COG0064,COG0065…
								OTU_322	k__norank;p__Bacteroidota;c__Bacteroidia;o__Bacteroidales;f__Muribaculaceae;g__norank_f__Muribaculaceae;s__uncultured_Bacteroidales_bacterium_g__norank_f__Muribaculaceae	COG0002,COG0004,COG0005,COG0006,COG0008,COG0009,COG0012,COG0013,COG0014,COG0015,COG0016,COG0017,COG0018,COG0019,COG0020,COG0021,COG0023,COG0024,COG0027,COG0028,COG0029,COG0030,COG0031,COG0034,COG0035,COG0036,COG0037,COG0038,COG0039,COG0040,COG0041,COG0042,COG0044,COG0046,COG0048,COG0049,COG0050,COG0051,COG0052,COG0053,COG0054,COG0055,COG0056,COG0057,COG0058,COG0059,COG0060,COG0061,COG0063,COG0065…
								OTU_323	k__norank;p__Firmicutes;c__unclassified_p__Firmicutes;o__unclassified_p__Firmicutes;f__unclassified_p__Firmicutes;g__unclassified_p__Firmicutes;s__unclassified_p__Firmicutes	COG0004,COG0005,COG0006,COG0008,COG0009,COG0012,COG0013,COG0014,COG0015,COG0016,COG0017,COG0018,COG0019,COG0020,COG0021,COG0022,COG0024,COG0025,COG0026,COG0028,COG0030,COG0031,COG0034,COG0035,COG0036,COG0037,COG0038,COG0039,COG0041,COG0042,COG0044,COG0046,COG0047,COG0048,COG0049,COG0050,COG0051,COG0052,COG0053,COG0055,COG0056,COG0057,COG0060,COG0061,COG0063,COG0064,COG0072,COG0073,COG0077,COG0078…
								OTU_324	k__norank;p__Firmicutes;c__unclassified_p__Firmicutes;o__unclassified_p__Firmicutes;f__unclassified_p__Firmicutes;g__unclassified_p__Firmicutes;s__unclassified_p__Firmicutes	COG0002,COG0004,COG0005,COG0006,COG0008,COG0009,COG0010,COG0012,COG0013,COG0014,COG0015,COG0016,COG0017,COG0018,COG0019,COG0020,COG0024,COG0028,COG0029,COG0030,COG0031,COG0034,COG0035,COG0036,COG0037,COG0038,COG0039,COG0040,COG0041,COG0042,COG0044,COG0046,COG0048,COG0049,COG0050,COG0051,COG0052,COG0053,COG0054,COG0055,COG0056,COG0057,COG0058,COG0059,COG0060,COG0061,COG0063,COG0065,COG0066,COG0069…
								OTU_325	k__norank;p__Firmicutes;c__unclassified_p__Firmicutes;o__unclassified_p__Firmicutes;f__unclassified_p__Firmicutes;g__unclassified_p__Firmicutes;s__unclassified_p__Firmicutes	COG0002,COG0004,COG0005,COG0006,COG0008,COG0009,COG0010,COG0012,COG0013,COG0014,COG0015,COG0016,COG0017,COG0018,COG0019,COG0020,COG0024,COG0028,COG0029,COG0030,COG0031,COG0034,COG0035,COG0036,COG0037,COG0038,COG0039,COG0040,COG0041,COG0042,COG0044,COG0046,COG0048,COG0049,COG0050,COG0051,COG0052,COG0053,COG0054,COG0055,COG0056,COG0057,COG0058,COG0059,COG0060,COG0061,COG0063,COG0065,COG0066,COG0069…
								OTU_326	k__norank;p__Firmicutes;c__Bacilli;o__Erysipelotrichales;f__Erysipelotrichaceae;g__Merdibacter;s__uncultured_bacterium_g__Merdibacter	COG0002,COG0004,COG0006,COG0007,COG0008,COG0009,COG0012,COG0013,COG0014,COG0015,COG0016,COG0017,COG0018,COG0019,COG0020,COG0024,COG0025,COG0028,COG0029,COG0030,COG0031,COG0034,COG0035,COG0036,COG0037,COG0038,COG0039,COG0040,COG0041,COG0042,COG0044,COG0046,COG0048,COG0049,COG0050,COG0051,COG0052,COG0053,COG0055,COG0056,COG0057,COG0058,COG0059,COG0060,COG0061,COG0063,COG0064,COG0065,COG0066,COG0067…
								OTU_327	k__norank;p__Firmicutes;c__unclassified_p__Firmicutes;o__unclassified_p__Firmicutes;f__unclassified_p__Firmicutes;g__unclassified_p__Firmicutes;s__unclassified_p__Firmicutes	COG0001,COG0002,COG0004,COG0005,COG0006,COG0007,COG0008,COG0009,COG0010,COG0012,COG0013,COG0014,COG0015,COG0016,COG0018,COG0019,COG0020,COG0021,COG0024,COG0028,COG0029,COG0030,COG0031,COG0034,COG0035,COG0036,COG0037,COG0038,COG0039,COG0040,COG0041,COG0042,COG0044,COG0045,COG0046,COG0047,COG0048,COG0049,COG0050,COG0051,COG0052,COG0053,COG0054,COG0055,COG0056,COG0057,COG0058,COG0059,COG0060,COG0061…
								OTU_328	k__norank;p__Firmicutes;c__Clostridia;o__Lachnospirales;f__Lachnospiraceae;g__unclassified_f__Lachnospiraceae;s__unclassified_f__Lachnospiraceae	COG0001,COG0002,COG0004,COG0005,COG0006,COG0007,COG0008,COG0009,COG0010,COG0012,COG0013,COG0014,COG0015,COG0016,COG0017,COG0018,COG0019,COG0020,COG0024,COG0028,COG0029,COG0030,COG0031,COG0034,COG0035,COG0036,COG0037,COG0038,COG0039,COG0040,COG0041,COG0042,COG0044,COG0046,COG0048,COG0049,COG0050,COG0051,COG0052,COG0053,COG0054,COG0055,COG0056,COG0057,COG0058,COG0059,COG0060,COG0061,COG0063,COG0064…
								OTU_329	k__norank;p__Firmicutes;c__Clostridia;o__Oscillospirales;f__Ruminococcaceae;g__Ruminococcus;s__Clostridiaceae_bacterium_DJF_VR76	COG0002,COG0004,COG0006,COG0008,COG0009,COG0010,COG0012,COG0013,COG0014,COG0015,COG0016,COG0018,COG0019,COG0020,COG0024,COG0028,COG0029,COG0030,COG0031,COG0034,COG0035,COG0036,COG0037,COG0038,COG0039,COG0040,COG0041,COG0042,COG0044,COG0046,COG0048,COG0049,COG0050,COG0051,COG0052,COG0053,COG0057,COG0058,COG0059,COG0060,COG0061,COG0062,COG0063,COG0064,COG0065,COG0066,COG0067,COG0069,COG0072,COG0077…
[truncated: 2,044 more rows]

## Sheet: Figure 5
Figure 5 b			Figure 5 c									Figure 5 e				Figure 5 f
[truncated: 11 more rows]

## Sheet: Figure 6
Figure 6 a				Figure 6 b												Figure 6 c
[truncated: 6 more rows]

## Sheet: Figure 7
Figure 7 a			Figure 7 b			Figure 7 c			Figure 7 d			Figure 7 e
[truncated: 34 more rows]

[truncated: 10 more sheets: Sup figure 1, Sup figure 2, Sup figure 3, Sup figure 4, Sup figure 5, Sup figure 6, Sup figure 7, Sup figure 8, Sup figure 9, Sup figure 10]
